# Supplementary material for: High-pressure Methanogenesis Reveals Metabolic Adaptation to Dissolved CO2 Limitation
Source: Microbes Environ. 2025 Dec 12;40(4):ME25066. doi: 10.1264/jsme2.ME25066 (PMC12727201; doi:10.1264/jsme2.ME25066)
Supplement: Supplementary file 2 — Supplementary Material 2 [file 40_25066_s2.xlsx]

## Sheet: TableS1
Table S1. Expression levels of Methanocalculus sp. 1H1Hc7 genes in three replicates (reads per kilobase of transcript per million mapped reads - RPKM) under 0.1 and 25 MPa culture conditions. The RPKM values were further normalized (n. RPKM) to the median expression level of all genes with mapped transcripts.
Locus	Function	Length (bp)	0.1 MPa (atmospheric pressure)												25 MPa												N. RPKM in 0.1 MPa		N. RPKM in 25 MPa		p-value
			Replicate 1				Replicate 2				Replicate 3				Replicate 1				Replicate 2				Replicate 3
			Coverage	Reads	RPKM	N. RPKM	Coverage	Reads	RPKM	N. RPKM	Coverage	Reads	RPKM	N. RPKM	Coverage	Reads	RPKM	N. RPKM	Coverage	Reads	RPKM	N. RPKM	Coverage	Reads	RPKM	N. RPKM	A.V.	S.D.	A.V.	S.D.
1H1ca_00001	Cobalamin import ATP-binding protein BtuD	783	31.2835	245	10.4662	0.0683024	38.1686	299	12.6523	0.0959511	27.6948	217	8.7928	0.0826393	18.8991	148	7.2063	0.0878465	9.0587	71	3.0412	0.0553635	40.3091	316	13.1181	0.119381	0.0822982	0.0138266	0.0875304	0.03201	0.819249
1H1ca_00002	Cobalamin import system permease protein BtuC	1041	142.731	1486	47.7479	0.311603	148.582	1547	49.238	0.373406	191.521	1994	60.7717	0.571164	568.721	5922	216.885	2.64388	302.88	3153	101.582	1.84925	483.267	5031	157.09	1.4296	0.418727	0.135582	1.97424	0.616714	0.0507807
1H1ca_00003	Vitamin B12-binding protein	1173	98.9437	1161	33.107	0.216056	78.0691	916	25.8737	0.196218	46.0213	540	14.6057	0.137272	41.0818	482	15.6661	0.190973	20.5379	241	6.8907	0.125442	68.9454	809	22.4179	0.204014	0.183184	0.0409802	0.173476	0.0421072	0.793377
1H1ca_00004	hypothetical protein	474	119.973	569	40.1532	0.26204	126.77	601	42.0104	0.318594	71.8966	341	22.8246	0.214518	30.1561	143	11.5019	0.140211	20.0316	95	6.7219	0.122369	69.7869	331	22.6984	0.206567	0.265053	0.0521033	0.156382	0.0443672	0.0707166
1H1ca_00005	hypothetical protein	723	89.7898	650	30.0719	0.196249	89.0899	645	29.5585	0.224163	62.4703	453	19.8786	0.186829	28.7635	208	10.9682	0.133705	15.7538	114	5.2882	0.096269	50.9931	369	16.5895	0.150973	0.202415	0.0194142	0.126982	0.0279646	0.0311934
1H1ca_00006	hypothetical protein	714	99.2759	709	33.215	0.216761	64.9482	464	21.5318	0.163291	56.5602	404	17.9519	0.168721	32.3249	231	12.3346	0.150362	14.4244	103	4.8382	0.088077	51.2311	366	16.662	0.151632	0.182926	0.0294322	0.130024	0.0363325	0.1449
1H1ca_00007	hypothetical protein	717	124.247	891	41.5666	0.271264	99.0014	710	32.8095	0.248817	65.2371	468	20.7087	0.194631	46.5732	334	17.7598	0.216496	26.3347	189	8.8407	0.16094	79.622	571	25.8858	0.235574	0.23824	0.0393994	0.204337	0.0387739	0.366042
1H1ca_00008	hypothetical protein	699	234.501	1640	78.4789	0.512153	173.067	1210	57.3547	0.43496	164.029	1147	52.0611	0.489297	72.8011	509	27.7621	0.338427	49.7754	348	16.6973	0.303966	113.269	792	36.8293	0.335165	0.478808	0.0396575	0.325852	0.0190244	0.0264746
1H1ca_00009	hypothetical protein	444	350.412	1556	117.223	0.764997	324.187	1441	107.533	0.815497	247.491	1099	78.5311	0.738076	111.489	495	42.5044	0.518139	68.018	302	22.8123	0.415286	184.653	820	60.0311	0.546313	0.772863	0.0393023	0.493246	0.0689689	0.00884636
1H1ca_00010	putative ABC transporter ATP-binding protein	750	228.219	1712	76.3534	0.498282	177.837	1334	58.9326	0.446927	147.684	1108	46.8711	0.440519	78.388	588	29.8901	0.364367	38.9067	292	13.0577	0.237709	133.969	1005	43.5562	0.396383	0.461914	0.0316697	0.33282	0.0839096	0.130198
1H1ca_00011	hypothetical protein	831	123.552	1027	41.3386	0.269776	118.385	984	39.2333	0.297533	97.6883	812	31.0014	0.291367	77.2371	642	29.4541	0.359053	31.7641	264	10.6549	0.193967	127.522	1060	41.462	0.377325	0.286228	0.0145718	0.310115	0.101001	0.724414
1H1ca_00012	hypothetical protein	978	488.595	4779	163.45	1.06667	402.496	3937	133.379	1.01151	361.268	3534	114.645	1.07749	510.526	4994	194.68	2.3732	201.102	1967	67.4544	1.22797	617.389	6040	200.744	1.82687	1.0519	0.0353961	1.80935	0.572812	0.149582
1H1ca_00013	hypothetical protein	360	686.7	2473	229.778	1.49953	1085.65	3910	359.861	2.72908	1067.12	3845	338.86	3.18479	2022.59	7282	771.187	9.40096	975.867	3518	327.746	5.96646	2019.79	7274	656.774	5.97697	2.47114	0.871716	7.11479	1.97988	0.0653322
1H1ca_00014	hypothetical protein	2040	335.813	6852	112.35	0.733196	317.566	6479	105.23	0.79803	152.058	3102	48.2435	0.453418	125.664	2564	47.9181	0.584133	66.951	1368	22.4906	0.40943	225.833	4608	73.4222	0.668178	0.661554	0.183142	0.553914	0.131995	0.469432
1H1ca_00015	hypothetical protein	657	419.335	2756	140.314	0.915687	316.618	2081	104.946	0.795881	238.705	1569	75.7678	0.712105	120.517	792	45.9591	0.560252	89.3257	587	29.9652	0.545501	215	1413	69.9072	0.63619	0.807899	0.102333	0.580648	0.0486631	0.0738179
1H1ca_00016	hypothetical protein	255	540.169	1378	180.757	1.17962	572.875	1462	189.963	1.44062	560.686	1430	177.919	1.67218	238.365	608	90.9024	1.10812	210.898	538	70.7598	1.28815	325.377	830	105.799	0.962827	1.43082	0.24641	1.1197	0.162968	0.165651
1H1ca_00017	3D-(3,5/4)-trihydroxycyclohexane-1,2-dione hydrolase	1965	188.078	3699	62.9663	0.410918	166.855	3281	55.3229	0.419552	136.912	2692	43.465	0.408507	167.24	3290	63.833	0.778139	79.7186	1568	26.7626	0.4872	174.992	3441	56.9203	0.518003	0.412996	0.00580543	0.594447	0.159826	0.188335
1H1ca_00018	putative protein	780	297.415	2320	99.49	0.649272	248.047	1935	82.1954	0.623345	164.319	1282	52.1459	0.490094	80.1026	625	30.549	0.3724	59.2051	462	19.8652	0.361636	209.463	1634	68.093	0.61968	0.587576	0.0854121	0.451238	0.145974	0.257016
1H1ca_00019	hypothetical protein	528	1719.59	9084	575.479	3.75557	1388.41	7335	460.285	3.49066	876.633	4631	278.271	2.61534	404.364	2136	154.234	1.88014	306.585	1620	102.903	1.87329	1008.39	5327	327.94	2.98441	3.28722	0.596768	2.24595	0.639538	0.131264
1H1ca_00020	hypothetical protein	648	1340.37	8690	448.571	2.92737	1101.94	7144	365.281	2.77018	633.867	4109	201.181	1.89081	276.185	1791	105.374	1.28453	233.36	1513	78.3084	1.42556	746.42	4840	242.781	2.20943	2.52948	0.558666	1.63984	0.498294	0.131702
1H1ca_00021	Cobalamin import system permease protein BtuC	951	194.714	1852	65.1398	0.425102	206.718	1966	68.4958	0.519451	142.653	1357	45.2716	0.425486	72.1314	686	27.5014	0.335249	50.6562	483	17.0338	0.310092	165.89	1578	53.9351	0.490836	0.456683	0.0543586	0.378725	0.097902	0.314319
1H1ca_00022	Vitamin B12 import ATP-binding protein BtuD	1221	143.661	1755	48.0781	0.313758	137.663	1682	45.6427	0.34614	105.62	1290	33.5198	0.315037	48.8559	597	18.6411	0.227239	31.1147	380	10.4379	0.190017	88.8157	1085	28.8841	0.26286	0.324981	0.0183355	0.226705	0.0364244	0.0528819
1H1ca_00023	Cobalamin-binding protein	1068	311.347	3327	104.2	0.680009	291.759	3118	96.731	0.733578	221.537	2367	70.316	0.660867	86.9522	929	33.1632	0.404267	63.0768	674	21.1657	0.385311	136.381	1457	44.3439	0.403551	0.69149	0.037687	0.39771	0.0107438	0.00587904
1H1ca_00024	hypothetical protein	828	422.432	3499	141.351	0.922459	446.866	3701	148.098	1.12313	360.814	2988	114.493	1.07606	194.049	1607	73.9941	0.902006	126.292	1046	42.3688	0.771302	233.851	1937	76.0404	0.692005	1.04056	0.10493	0.788438	0.106044	0.0611402
1H1ca_00025	hypothetical protein	624	103.811	648	34.7357	0.226685	99.3462	620	32.9206	0.24966	76.8558	480	24.4053	0.229374	48.5321	303	18.5127	0.225674	27.2372	170	9.1371	0.166336	86.3397	539	28.0769	0.255514	0.235241	0.0125584	0.215841	0.0453946	0.549599
1H1ca_00026	hypothetical protein	180	727.6	1310	243.436	1.58866	454.789	819	150.755	1.14328	525.939	947	166.918	1.56879	166.011	299	63.3301	0.772009	173.333	312	58.1335	1.05829	224.917	405	73.1354	0.665568	1.43359	0.251613	0.831956	0.203108	0.0484881
1H1ca_00027	hypothetical protein	975	482.93	4710	161.585	1.05451	394.067	3843	130.595	0.990392	342.091	3336	108.555	1.02025	206.768	2017	78.8702	0.961447	183.957	1794	61.711	1.12342	321.874	3139	104.648	0.95235	1.02173	0.0320962	1.0124	0.0962473	0.88818
1H1ca_00028	Modification methylase MwoI	936	927.89	8687	310.442	2.02594	679.456	6361	225.17	1.70762	611.491	5725	194.056	1.82384	368.918	3455	140.729	1.71552	317.074	2969	106.385	1.93668	620.406	5809	201.73	1.83584	1.85248	0.161109	1.82935	0.110722	0.850701
1H1ca_00029	hypothetical protein	285	407.863	1163	136.496	0.890775	582.27	1660	192.985	1.46354	450.01	1283	142.827	1.34236	231.425	660	88.2899	1.07627	238.846	681	80.1395	1.4589	339.719	969	110.516	1.00575	1.23223	0.301835	1.18031	0.243831	0.831615
1H1ca_00030	Glucokinase	957	203.68	1951	68.1917	0.445019	185.992	1782	61.696	0.467883	147.062	1410	46.7449	0.439333	93.535	896	35.695	0.435131	61.1055	585	20.5016	0.373221	168.028	1611	54.7178	0.497959	0.450749	0.0151099	0.435437	0.0623695	0.719503
1H1ca_00031	hypothetical protein	333	608.12	2026	203.508	1.32809	501.541	1671	166.262	1.26088	504.574	1681	160.159	1.50526	537.802	1792	205.166	2.50102	254.835	849	85.5083	1.55664	498.829	1662	162.23	1.47638	1.36475	0.126238	1.84468	0.569826	0.290397
1H1ca_00032	hypothetical protein	1980	290.188	5750	97.1379	0.633922	266.693	5283	88.4049	0.670436	236.361	4682	75.0228	0.705103	250.382	4959	95.4862	1.164	137.43	2722	46.1071	0.839356	267.951	5308	87.1387	0.793005	0.669826	0.0355866	0.93212	0.202146	0.157322
1H1ca_00033	ATP synthase subunit c	1455	131.502	1926	44.2771	0.288952	145.212	2118	48.2307	0.365767	123.448	1801	39.2715	0.369094	144.964	2119	55.5239	0.67685	93.0405	1358	31.3027	0.56985	157.123	2292	51.2032	0.465974	0.341274	0.0453356	0.570891	0.105441	0.0741405
1H1ca_00034	V-type ATP synthase subunit E	612	175.136	1072	58.5908	0.382364	138.294	847	45.8557	0.347755	138.168	846	43.8577	0.412198	164.497	1007	62.7321	0.764719	109.928	673	36.8815	0.671409	165.291	1012	53.7495	0.489147	0.380775	0.0322508	0.641758	0.140158	0.0880616
1H1ca_00035	V-type ATP synthase subunit C	1188	154.905	1841	51.835	0.338275	148.826	1769	49.3369	0.374156	138.464	1646	43.9582	0.413142	145.378	1728	55.4548	0.676007	100.704	1197	33.7927	0.615179	158.175	1880	51.4383	0.468114	0.375194	0.0374399	0.586433	0.106886	0.0839286
1H1ca_00036	V-type ATP synthase subunit F	318	102.308	326	34.2907	0.223781	117.657	376	39.1761	0.297099	88.978	283	28.2349	0.265366	97.3931	310	37.166	0.453062	69.3962	221	23.3083	0.424316	122.805	392	40.0686	0.364644	0.262084	0.0367664	0.414007	0.0451015	0.0202214
1H1ca_00037	V-type ATP synthase alpha chain	1701	179.256	3050	59.9766	0.391407	162.215	2760	53.7608	0.407705	148.627	2529	47.1706	0.443334	256.039	4356	97.6327	1.19017	173.512	2952	58.2045	1.05958	262.347	4463	85.284	0.776126	0.414152	0.026552	1.00863	0.211671	0.0403458
1H1ca_00038	V-type ATP synthase beta chain	1386	149.614	2074	50.0532	0.326647	165.433	2294	54.8392	0.415884	138.379	1919	43.9277	0.412855	177.864	2466	67.8331	0.826902	124.709	1729	41.8385	0.761649	198.73	2755	64.6106	0.587988	0.385132	0.0506643	0.725513	0.123488	0.0476258
1H1ca_00039	V-type ATP synthase subunit D	648	187.471	1215	62.7173	0.409293	194.69	1262	64.5276	0.489357	148.727	964	47.1986	0.443597	176.688	1145	67.3662	0.82121	117.869	764	39.5424	0.719849	193.94	1257	63.053	0.573813	0.447419	0.0401636	0.704958	0.124369	0.0761645
1H1ca_00040	hypothetical protein	111	21.3694	24	7.2323	0.047198	30.3063	34	10.1489	0.0769661	17.8739	20	5.7165	0.0537267	13.4505	15	5.152	0.0628041	8.0811	9	2.7193	0.0495035	21.4144	24	7.028	0.0639583	0.0592973	0.0156458	0.0587553	0.00803306	0.962281
1H1ca_00041	hypothetical protein	948	388.437	3684	129.986	0.84829	365.513	3467	121.173	0.91894	240.482	2281	76.3385	0.717469	142.975	1356	54.5335	0.664776	111.575	1059	37.4656	0.682042	221.635	2103	72.1068	0.656207	0.82824	0.102224	0.667675	0.0131591	0.11428
1H1ca_00042	hypothetical protein	2073	190.825	3958	63.8649	0.416782	161.248	3345	53.4635	0.405451	147.285	3055	46.7562	0.439439	63.2634	1312	24.1294	0.294143	41.9108	869	14.0593	0.255942	116.213	2410	37.7888	0.343897	0.420561	0.0173047	0.297994	0.0441034	0.0463675
1H1ca_00043	hypothetical protein	621	743.53	4618	248.742	1.62329	750.481	4661	248.684	1.88595	544.229	3380	172.684	1.62297	341.826	2123	130.338	1.58885	247.781	1539	83.1173	1.51311	553.741	3439	180.006	1.63814	1.71075	0.151724	1.58003	0.0629799	0.302063
1H1ca_00044	hypothetical protein	327	432.948	1416	144.844	0.945255	317.294	1038	105.174	0.797611	275.743	902	87.5156	0.822517	170.596	558	65.0576	0.793068	121.682	398	40.8207	0.74312	281.498	921	91.5497	0.833147	0.855136	0.0790532	0.789778	0.0451037	0.301915
1H1ca_00045	hypothetical protein	345	547.099	1888	183.05	1.19458	423.951	1464	140.599	1.06626	371.061	1281	117.803	1.10718	234.052	808	89.2902	1.08847	176.716	610	59.3001	1.07953	337.675	1167	109.95	1.0006	1.12268	0.0655661	1.0562	0.0483555	0.252416
1H1ca_00046	hypothetical protein	555	354.683	1969	118.669	0.774437	313.712	1742	103.996	0.788673	258.921	1438	82.204	0.772596	205.467	1141	78.3798	0.955468	131.286	729	44.0534	0.80197	284.486	1580	92.5357	0.842121	0.778575	0.00879422	0.86652	0.079605	0.197529
1H1ca_00047	hypothetical protein	1212	1319.8	16007	441.767	2.88297	1023.11	12410	339.258	2.57283	861.329	10444	273.395	2.56951	572.951	6946	218.496	2.66352	515.665	6253	173.034	3.14999	993.378	12044	323.008	2.93953	2.67513	0.180069	2.91768	0.243969	0.259945
1H1ca_00048	hypothetical protein	162	125.198	204	42.1212	0.274883	103.667	169	34.5647	0.262128	73.1173	119	23.3055	0.219037	40.6605	66	15.5325	0.189345	42.9815	70	14.492	0.263819	81.8704	133	26.6859	0.242855	0.252018	0.0292666	0.232006	0.0384042	0.524694
1H1ca_00049	hypothetical protein	501	291.112	1459	97.41	0.635698	246.441	1235	81.6752	0.6194	206.912	1037	65.6701	0.617202	159.818	801	60.9546	0.743051	103.369	518	34.6766	0.63127	219.272	1099	71.3026	0.648889	0.624105	0.0101134	0.674403	0.0600999	0.28911
1H1ca_00050	hypothetical protein	600	171.63	1030	57.4212	0.374731	162.6	976	53.8964	0.408734	124.79	749	39.6057	0.372235	147.682	887	56.3617	0.687063	87.1183	523	29.2345	0.532199	181.338	1089	58.9959	0.536892	0.385236	0.0203878	0.585385	0.088087	0.0617866
1H1ca_00051	hypothetical protein	621	160.915	1000	53.8635	0.351513	151.295	940	50.153	0.380345	127.296	791	40.4121	0.379814	122.317	760	46.6588	0.568782	78.0548	485	26.1936	0.476841	180.365	1121	58.6758	0.533979	0.37056	0.0164897	0.526534	0.0464203	0.0316793
1H1ca_00052	hypothetical protein	303	68.604	208	22.9618	0.149849	50.1452	152	16.6212	0.12605	49.4422	150	15.7064	0.147617	40.8515	124	15.6024	0.190197	15.8152	48	5.313	0.0967205	68.5842	208	22.3134	0.203063	0.141173	0.0131446	0.163327	0.0580404	0.585153
1H1ca_00053	hypothetical protein	90	0	0	0	0	0	0	0	0	0	0	0	0	0	0	0	0	0	0	0	0	0	0	0	0	0	0	0	0
1H1ca_00054	hypothetical protein	1371	459.818	6305	153.827	1.00388	401.407	5504	133.015	1.00875	340.395	4668	108.024	1.01527	237.763	3261	90.6828	1.10544	155.856	2137	52.2771	0.951678	311.344	4270	101.236	0.921299	1.00931	0.00570187	0.992807	0.0987224	0.799801
1H1ca_00055	Electron transport complex subunit RsxB	825	1116.75	9218	373.739	2.43902	926.304	7645	307.033	2.32844	897.725	7411	285.003	2.67861	586.735	4843	223.806	2.72825	356.288	2941	119.56	2.17653	732.555	6046	238.21	2.16783	2.48205	0.178993	2.35754	0.32108	0.598655
1H1ca_00056	hypothetical protein	360	590.828	2128	197.722	1.29033	527.286	1899	174.777	1.32545	524.194	1888	166.39	1.56382	218.242	786	83.2399	1.01471	72.2083	260	24.2223	0.440955	236.464	852	76.9276	0.700079	1.39321	0.148786	0.718583	0.287327	0.0364699
1H1ca_00057	Hydroxylamine reductase	1617	275.898	4465	92.3629	0.60276	203.72	3297	67.5569	0.512331	180.322	2920	57.2928	0.538468	101.137	1636	38.5731	0.470215	48.3296	782	16.2196	0.29527	205.068	3318	66.6978	0.606983	0.551191	0.0465456	0.457489	0.156246	0.424388
1H1ca_00058	hypothetical protein	237	125.122	297	41.9174	0.273553	96.9494	230	32.1544	0.243849	94.3376	224	29.9866	0.28183	50.962	121	19.4647	0.237279	21.8861	52	7.3587	0.133961	87.2489	207	28.3901	0.258364	0.266413	0.0199736	0.209868	0.0665772	0.294199
1H1ca_00059	hypothetical protein	552	684.777	3782	229.176	1.4956	527.882	2916	175.029	1.32736	579.563	3201	183.981	1.72915	419.924	2320	160.236	1.95332	365.739	2020	122.732	2.23427	650.529	3593	211.575	1.92543	1.51738	0.201775	2.03767	0.170828	0.0421927
1H1ca_00060	hypothetical protein	228	650.732	1485	217.86	1.42176	501.373	1144	166.246	1.26076	514.509	1174	163.365	1.53539	363.754	830	138.789	1.69187	349.702	798	117.385	2.13693	568.36	1297	184.906	1.68273	1.40598	0.137997	1.83718	0.259635	0.0846747
1H1ca_00061	Protein FdhD	768	749.289	5758	250.782	1.6366	572.439	4399	189.781	1.43924	547.766	4211	173.961	1.63497	301.913	2321	115.219	1.40455	249.654	1919	83.8028	1.52559	444.034	3413	144.451	1.31457	1.57029	0.11349	1.4149	0.105887	0.181349
1H1ca_00062	Cysteine desulfurase	1185	1026.95	12174	343.638	2.24258	732.716	8685	242.836	1.84159	580.612	6882	184.257	1.73174	291.608	3456	111.19	1.35544	260.31	3086	87.3418	1.59001	497.854	5901	161.865	1.47305	1.93866	0.268925	1.47283	0.117288	0.1107
1H1ca_00063	hypothetical protein	783	1749.28	13704	585.426	3.82049	1378.62	10803	457.134	3.46676	1099.51	8615	349.076	3.2808	466.029	3651	177.771	2.16708	390.097	3057	130.942	2.38373	933.022	7310	303.46	2.76163	3.52272	0.274207	2.43748	0.300901	0.0191181
1H1ca_00064	hypothetical protein	330	2345.25	7771	787.679	5.14039	2089.03	6921	694.89	5.26983	1690.52	5600	538.395	5.06012	650.882	2155	248.969	3.03499	567.297	1879	190.967	3.47645	1235.56	4090	402.86	3.66623	5.15682	0.105801	3.39256	0.323873	0.0122048
1H1ca_00065	Homoserine O-acetyltransferase	1470	2667.69	39230	892.662	5.82551	2009.84	29557	666.199	5.05225	1609.36	23670	510.867	4.8014	679.495	9995	259.225	3.16002	630.909	9278	211.681	3.85354	1763.94	25938	573.541	5.21951	5.22643	0.533888	4.07769	1.04788	0.232749
1H1ca_00066	Protein CysO	930	2240.91	20852	749.982	4.89438	1727.25	16072	572.595	4.34239	1333.57	12408	423.298	3.97837	634.811	5907	242.156	2.95194	667.46	6211	223.987	4.07757	1647.6	15332	535.872	4.8767	4.40509	0.461275	3.96874	0.966983	0.553633
1H1ca_00067	2,3,4,5-tetrahydropyridine-2,6-dicarboxylate N-acetyltransferase	954	1035.66	9882	346.483	2.26115	827.884	7902	274.441	2.08128	656.316	6263	208.286	1.95758	313.109	2989	119.451	1.45613	320.525	3059	107.541	1.95774	859.547	8202	279.458	2.54321	2.10002	0.152678	1.98569	0.544075	0.759479
1H1ca_00068	Quinolinate synthase A	906	1691.88	15334	566.126	3.69454	1259.14	11412	417.344	3.16501	1081.74	9805	343.357	3.22705	556.878	5048	212.424	2.5895	421.653	3822	141.484	2.57564	1061.74	9624	345.281	3.14223	3.36223	0.289536	2.76912	0.323193	0.0987277
1H1ca_00069	hypothetical protein	285	1540.87	4394	515.705	3.36549	1083.11	3089	359.115	2.72342	1094.25	3121	347.437	3.26539	467.481	1334	178.452	2.17538	390.025	1112	130.859	2.38223	991.803	2830	322.765	2.93732	3.11813	0.345479	2.49831	0.394013	0.132933
1H1ca_00070	hypothetical protein	450	2278.87	10264	762.94	4.97895	1678.62	7560	556.635	4.22135	1388.48	6253	440.862	4.14345	694.791	3129	265.097	3.2316	536.267	2415	179.99	3.27663	1467.31	6608	477.312	4.34378	4.44796	0.461605	3.61734	0.629521	0.162555
1H1ca_00071	hypothetical protein	999	3263.19	32637	1092.78	7.13145	2211.94	22121	733.669	5.56392	1904.17	19041	604.716	5.68343	1115.21	11152	425.597	5.18813	769.776	7698	258.438	4.70474	2095.56	20954	681.784	6.20457	6.12633	0.872668	5.36581	0.765539	0.338957
1H1ca_00072	tRNA-Cys(gca)	73	0	0	0	0	0	0	0	0	0	0	0	0	0	0	0	0	0	0	0	0	0	0	0	0	0	0	0	0
1H1ca_00073	SAMP-activating enzyme E1	732	2616.21	19158	875.438	5.71311	2034.82	14903	674.565	5.11569	1915.65	14031	608.141	5.71563	1150.15	8425	438.804	5.34913	1232.93	9032	413.826	7.53349	2540.5	18607	826.248	7.51927	5.51486	0.345691	6.80063	1.25706	0.229724
1H1ca_00074	O-phospho-L-seryl-tRNA:Cys-tRNA synthase	1365	3375.58	46092	1129.48	7.37099	2506.61	34227	830.801	6.30054	1891.36	25825	600.253	5.6415	921.144	12579	351.338	4.2829	985.016	13450	330.472	6.01607	2754.54	37616	895.747	8.15174	6.43774	0.872967	6.15023	1.93791	0.836559
1H1ca_00075	hypothetical protein	1302	4145.16	53979	1386.76	9.04997	3015.35	39272	999.385	7.57903	2437.88	31749	773.653	7.27119	1060.91	13815	404.531	4.93133	1168.71	15220	392.056	7.13718	3472.85	45226	1129.07	10.2751	7.96681	0.950786	7.44788	2.68542	0.782256
1H1ca_00076	tRNA sulfurtransferase	1122	1667.31	18711	557.815	3.6403	1272.97	14287	421.9	3.19956	948.573	10645	301.009	2.82904	406.523	4562	155.015	1.88967	316.147	3550	106.116	1.93178	985.357	11060	320.411	2.9159	3.223	0.406184	2.24579	0.580718	0.0968827
1H1ca_00077	hypothetical protein	255	8253.97	21089	2766.32	18.053	7042.72	17992	2337.76	17.7289	5714.04	14598	1816.27	17.0702	1978.92	5056	755.925	9.2149	1667.35	4261	560.423	10.2022	3716.59	9495	1210.32	11.0145	17.6175	0.500968	10.1439	0.901218	0.00108958
1H1ca_00078	Small archaeal modifier protein 3	279	586.792	1641	196.739	1.28392	528.452	1478	175.522	1.3311	415.627	1162	132.138	1.2419	153.47	429	58.6226	0.714623	116.624	326	39.1884	0.713405	204.943	573	66.7568	0.60752	1.28565	0.0446235	0.678516	0.0614876	0.000816234
1H1ca_00079	putative molybdopterin synthase	405	629.514	2552	210.771	1.37549	641.644	2601	212.788	1.61372	523.059	2120	166.076	1.56087	888.672	3603	339.173	4.1346	462.615	1875	155.271	2.82663	745.427	3021	242.46	2.20651	1.51671	0.125085	3.05591	0.98428	0.115085
1H1ca_00080	hypothetical protein	201	404.637	815	135.627	0.885105	549.159	1106	182.314	1.38261	534.458	1076	169.841	1.59626	1811.58	3649	692.133	8.43727	1176.65	2371	395.622	7.20209	1371.44	2764	446.979	4.06773	1.288	0.364883	6.56903	2.25251	0.0569674
1H1ca_00081	hypothetical protein	396	207.207	821	69.348	0.452565	210.407	834	69.7801	0.529191	153.962	611	48.9523	0.460079	79.7576	316	30.4231	0.370865	44.6641	177	14.9907	0.272898	181.475	719	59.0172	0.537086	0.480616	0.0422343	0.393616	0.133555	0.394572
1H1ca_00082	Peptide methionine sulfoxide reductase MsrA	483	1453.84	7023	486.364	3.17401	1271.1	6140	421.194	3.19421	1109.16	5358	351.951	3.30782	799.973	3865	305.08	3.719	702.424	3393	235.603	4.28904	1588.28	7673	516.373	4.69925	3.22537	0.072107	4.23576	0.49229	0.0721856
1H1ca_00083	hypothetical protein	498	1448.6	7220	484.947	3.16476	1178.53	5872	390.677	2.96277	1123.8	5599	356.704	3.35249	792.098	3948	302.245	3.68444	699.016	3483	234.568	4.27019	1364.3	6798	443.708	4.03796	3.16004	0.194904	3.99753	0.29496	0.026199
1H1ca_00084	hypothetical protein	282	1449.97	4092	485.37	3.16752	1378.71	3891	457.165	3.467	1331.23	3757	422.687	3.97263	824.738	2328	314.735	3.8367	736.092	2078	247.139	4.49904	1360.12	3839	442.501	4.02698	3.53575	0.406895	4.1209	0.341013	0.152264
1H1ca_00085	hypothetical protein	204	486.76	994	162.983	1.06363	475.387	971	157.707	1.196	455.353	930	144.637	1.35938	266.833	545	101.854	1.24162	233.897	478	78.5855	1.43061	440.524	900	143.403	1.30504	1.20634	0.148132	1.32576	0.096181	0.326124
1H1ca_00086	Chromosomal replication initiator protein DnaA	765	45.9974	352	15.391	0.100442	38.7935	297	12.8634	0.0975521	33.4575	256	10.6171	0.0997851	20.3621	156	7.7745	0.094773	13.7255	105	4.6033	0.0838007	45.3346	347	14.7439	0.134177	0.0992605	0.00151578	0.10425	0.0264915	0.775569
1H1ca_00087	hypothetical protein	1266	80.1627	1015	26.8175	0.175011	72.7385	921	24.1039	0.182797	59.707	756	18.9459	0.178063	53.1303	673	20.2672	0.247062	34.4392	436	11.5504	0.210269	79.143	1002	25.7264	0.234123	0.178625	0.00392082	0.230485	0.0186643	0.0422454
1H1ca_00088	hypothetical protein	1005	400.187	4028	134.063	0.874897	264.592	2663	87.7942	0.665804	233.905	2354	74.3134	0.698436	183.019	1841	69.8392	0.851356	177.348	1784	59.5351	1.08381	296.493	2984	96.5113	0.8783	0.746386	0.112502	0.937821	0.127143	0.145834
1H1ca_00089	hypothetical protein	543	251.282	1366	84.1467	0.549141	175.74	955	58.2726	0.441921	132.786	722	42.1856	0.396482	101.939	554	38.8975	0.47417	99.1805	539	33.2915	0.606055	183.123	995	59.5619	0.542043	0.46252	0.0783931	0.540756	0.0659519	0.277714
1H1ca_00090	Phosphoglycerate kinase	1215	731.363	8890	244.744	1.5972	639.924	7778	212.106	1.60855	550.744	6695	174.824	1.64309	469.748	5712	179.235	2.18492	335.038	4073	112.43	2.04673	642.208	7806	208.832	1.90048	1.61629	0.0238862	2.04404	0.142242	0.0358718
1H1ca_00091	V-type ATP synthase subunit D	630	2655.21	16729	888.21	5.79646	2545.43	16038	843.472	6.39663	1836.11	11569	582.616	5.47573	1308.77	8246	499.016	6.08312	1144.14	7209	383.777	6.98647	1371.41	8641	445.829	4.05727	5.88965	0.46745	5.70895	1.50002	0.860519
1H1ca_00092	V-type ATP synthase beta chain	1377	3232.66	44528	1081.65	7.05883	2722.95	37510	902.556	6.8447	2007.83	27659	637.279	5.98948	1501.28	20679	572.542	6.97942	1226.61	16899	411.596	7.4929	1472.2	20279	478.694	4.35635	6.63106	0.565865	6.27623	1.68237	0.762185
1H1ca_00093	V-type ATP synthase alpha chain	1749	3247.08	56801	1086.31	7.08924	2725.49	47680	903.249	6.84996	2040.46	35694	647.489	6.08544	1433.6	25080	546.701	6.66441	1227.38	21471	411.725	7.49524	1429.37	25006	464.729	4.22926	6.67494	0.524373	6.12964	1.69739	0.648115
1H1ca_00094	V-type ATP synthase subunit F	303	2352.36	7135	787.658	5.14025	2127.04	6450	705.307	5.34883	1620.11	4914	514.54	4.83592	1189.29	3607	453.853	5.53258	1080.46	3278	362.837	6.60525	1184.32	3593	385.443	3.50772	5.10838	0.257948	5.21518	1.57297	0.91821
1H1ca_00095	V-type ATP synthase subunit C	1059	4221.48	44717	1412.42	9.21743	3418.4	36214	1133.03	8.59255	2525.62	26756	801.59	7.53376	1835.46	19444	700.005	8.53323	1611.47	17071	540.639	9.84206	1877.12	19885	610.344	5.55443	8.44799	0.85121	7.97658	2.19735	0.762026
1H1ca_00096	V-type ATP synthase subunit E	579	3133.4	18148	1048.42	6.84201	2449.59	14190	812.016	6.15808	1794.93	10397	569.713	5.35446	1444.25	8365	550.807	6.71446	1171.14	6783	392.905	7.15264	1395.79	8085	453.886	4.13059	6.11824	0.744657	5.99923	1.63306	0.919056
1H1ca_00097	hypothetical protein	258	3404.03	8790	1139.61	7.43708	3076.07	7943	1020.06	7.73582	2116.17	5465	672.043	6.31622	1418.83	3663	541.289	6.59844	1311.71	3387	440.291	8.01528	1546.56	3993	503.066	4.57815	7.1631	0.748462	6.39729	1.72737	0.554061
1H1ca_00098	hypothetical protein	1995	5680.24	113335	1900.23	12.4009	4591.85	91621	1521.64	11.5397	3401.91	67878	1079.48	10.1455	2298.71	45867	876.535	10.6852	2033.15	40570	682.035	12.4161	2503.39	49950	813.838	7.40633	11.3621	1.13832	10.1692	2.54443	0.535756
1H1ca_00099	hypothetical protein	330	10481.3	34713	3518.55	22.9621	9398.69	31145	3127.05	23.7146	7530.76	24962	2399.9	22.5555	4601.42	15245	1761.27	21.4703	3786.53	12551	1275.58	23.2214	4695.73	15555	1532.15	13.9433	23.0776	0.588049	19.545	4.92956	0.342993
1H1ca_00100	hypothetical protein	480	2190.19	10515	732.747	4.78191	1895.86	9102	628.285	4.76472	2264.59	10874	718.745	6.75514	1365.12	6554	520.567	6.34584	715.517	3435	240.01	4.36927	1484.84	7130	482.829	4.39398	5.43396	1.14421	5.03636	1.13411	0.697864
1H1ca_00101	hypothetical protein	153	5763.02	8879	1941.15	12.6679	5812.91	8968	1942.07	14.7281	6974.48	10760	2231.25	20.9704	3328.57	5126	1277.32	15.5708	2237.86	3449	756.043	13.7634	3704.24	5707	1212.44	11.0338	16.1223	4.32312	13.456	2.28405	0.414591
1H1ca_00102	hypothetical protein	1944	90.2685	1755	30.1972	0.197067	84.0159	1634	27.8495	0.211202	80.2845	1561	25.4761	0.239438	59.4491	1156	22.6711	0.276366	28.6281	557	9.6096	0.174938	80.5674	1567	26.201	0.238442	0.215904	0.0215707	0.229915	0.0512489	0.705103
1H1ca_00103	hypothetical protein	720	130.207	938	43.5769	0.284383	104.256	752	34.6056	0.262438	104.249	751	33.0929	0.311024	122.578	883	46.7563	0.56997	70.6681	509	23.7099	0.431627	156.761	1129	50.9691	0.463844	0.285951	0.0243307	0.48848	0.0723876	0.0442698
1H1ca_00104	hypothetical protein	1575	674.428	10625	225.649	1.47259	501.754	7905	166.296	1.26114	497.767	7843	157.99	1.48487	639.228	10073	243.832	2.97237	418.36	6591	140.351	2.55502	787.768	12412	256.157	2.33116	1.40621	0.125785	2.61951	0.325434	0.0264739
1H1ca_00105	hypothetical protein	831	509.741	4238	170.587	1.11325	464.197	3860	153.903	1.16715	378.471	3147	120.15	1.12923	415.347	3454	158.465	1.93172	288.765	2401	96.9027	1.76406	562.689	4678	182.98	1.66521	1.13655	0.0276736	1.787	0.134729	0.0145796
1H1ca_00106	Circadian clock protein kinase KaiC	969	341.326	3308	114.19	0.745203	286.02	2772	94.783	0.718805	241.444	2340	76.6159	0.720076	278.353	2698	106.152	1.29402	213.464	2069	71.6113	1.30365	365.224	3541	118.781	1.08097	0.728035	0.0148986	1.22621	0.125878	0.0209058
1H1ca_00107	Epoxyqueuosine reductase	792	237.179	1879	79.3574	0.517886	219.509	1739	72.7504	0.551717	197.385	1564	62.6525	0.588841	139.581	1106	53.2404	0.649013	83.8144	664	28.1182	0.511878	182.236	1444	59.2635	0.539327	0.552819	0.0354835	0.566739	0.0725611	0.79348
1H1ca_00108	hypothetical protein	264	214.905	568	71.9665	0.469653	212.367	561	70.4076	0.53395	142.307	376	45.1867	0.424688	119.954	317	45.7791	0.558058	93.5076	247	31.3789	0.571237	161.644	427	52.5738	0.478448	0.476101	0.0549142	0.535914	0.0502019	0.258057
1H1ca_00109	hypothetical protein	1293	576.275	7455	192.857	1.25858	511.921	6621	169.662	1.28667	377.125	4878	119.693	1.12494	328.604	4250	125.315	1.52762	228.476	2955	76.6485	1.39535	514.415	6655	167.3	1.52251	1.22341	0.086421	1.48182	0.0749348	0.0296627
1H1ca_00110	hypothetical protein	1338	691.901	9259	231.47	1.51057	713.049	9542	236.289	1.79195	494.869	6622	157.022	1.47577	464.507	6216	177.12	2.15913	295.502	3955	99.1368	1.80473	604.654	8091	196.558	1.78878	1.59278	0.173363	1.91755	0.209369	0.130317
1H1ca_00111	Archaeal Lon protease	1932	894.416	17285	299.26	1.95297	780.491	15084	258.684	1.96178	659.993	12754	209.443	1.96846	488.262	9435	186.186	2.26965	365.971	7073	122.784	2.23522	733.902	14182	238.603	2.1714	1.96109	0.00774215	2.22542	0.0498498	0.011924
1H1ca_00112	Ribose-phosphate pyrophosphokinase	846	318.498	2696	106.595	0.695637	304.559	2578	100.966	0.765692	231.072	1956	73.3543	0.689422	114.465	969	43.6682	0.532326	84.4764	715	28.3453	0.516012	185.138	1567	60.2066	0.54791	0.716923	0.04235	0.532082	0.0159504	0.0194007
1H1ca_00113	RNA 3'-terminal phosphate cyclase	960	217.479	2088	72.7521	0.47478	270.975	2603	89.8388	0.68131	182.229	1750	57.8354	0.543567	120.197	1154	45.8296	0.558674	58.474	562	19.634	0.357427	171.746	1649	55.8335	0.508112	0.566556	0.105161	0.474738	0.104692	0.362387
1H1ca_00114	Endoribonuclease Nob1	456	115.239	526	38.584	0.251799	119.002	543	39.4544	0.29921	97.0439	443	30.8224	0.289685	45.614	208	17.3904	0.211993	20.5965	94	6.9137	0.12586	81.9123	374	26.6595	0.242615	0.280234	0.0250757	0.193489	0.0605366	0.148866
1H1ca_00115	Orotate phosphoribosyltransferase	603	1604.98	9681	537.018	3.50458	1327.24	8007	439.96	3.33652	1313.08	7919	416.658	3.91597	665.605	4014	253.788	3.09374	338.602	2042	113.575	2.06758	670.735	4045	218.045	1.98432	3.58572	0.298106	2.38188	0.617895	0.0933447
1H1ca_00116	Thermosome subunit alpha	1584	5578.94	88407	1866.88	12.1833	4173.28	66135	1383.37	10.491	2860.65	45338	908.101	8.53481	765.902	12136	292.1	3.56077	651.776	10328	218.678	3.98093	1435.32	22745	466.741	4.24757	10.4031	1.82598	3.92976	0.346248	0.026393
1H1ca_00117	Phosphoglycolate phosphatase	663	511.225	3391	171.08	1.11647	473.345	3139	156.87	1.18965	361.13	2395	114.609	1.07716	233.836	1551	89.1887	1.08723	158.311	1050	53.1154	0.966939	313.017	2076	101.779	0.926241	1.12777	0.0570877	0.99347	0.0837104	0.1054
1H1ca_00118	hypothetical protein	168	60.5119	102	20.3085	0.132533	62.9524	106	20.9054	0.15854	51.6786	87	16.43	0.154418	33.2381	56	12.7084	0.154918	39.8036	67	13.3755	0.243494	67	113	21.8632	0.198966	0.148498	0.0139759	0.199126	0.0442881	0.199605
1H1ca_00119	tRNA-Ser(cga)	87	0	0	0	0	0	0	0	0	0	0	0	0	0	0	0	0	0	0	0	0	0	0	0	0	0	0	0	0
1H1ca_00120	hypothetical protein	618	1423.88	8802	476.408	3.10904	1043.17	6449	345.752	2.62208	977.547	6042	310.184	2.91527	504.798	3120	192.477	2.34634	363.235	2246	121.889	2.21893	623.853	3856	202.812	1.84569	2.88215	0.245203	2.13699	0.260188	0.0365028
1H1ca_00121	Adaptive-response sensory-kinase SasA	1116	691.584	7719	231.357	1.50984	535.262	5975	177.392	1.34529	449.57	5020	142.714	1.3413	303.185	3384	115.605	1.40926	233.585	2607	78.3468	1.42626	454.182	5070	147.669	1.34386	1.39882	0.0961961	1.39313	0.0435054	0.934083
1H1ca_00122	hypothetical protein	615	1210.72	7448	405.089	2.64361	913.79	5622	302.884	2.29698	733.511	4513	232.818	2.18815	552.517	3401	210.835	2.57013	387.693	2385	130.064	2.36775	780.413	4801	253.748	2.30923	2.37627	0.237891	2.4157	0.136903	0.819539
1H1ca_00123	Chemotaxis protein CheY	372	1847.91	6877	618.361	4.03543	1351.6	5030	448.008	3.39756	1475.08	5490	468.227	4.40064	870.5	3239	331.955	4.04662	610.734	2273	204.928	3.73061	1218.67	4535	396.259	3.60616	3.94458	0.50769	3.79446	0.227066	0.686127
1H1ca_00124	hypothetical protein	2904	2927.83	85043	979.553	6.39257	2264.58	65774	750.444	5.69114	1694.53	49217	537.707	5.05365	1364.27	39626	520.23	6.34173	1060.21	30794	355.643	6.4743	1684.35	48923	547.598	4.98341	5.71251	0.669795	5.93314	0.825161	0.742981
1H1ca_00125	hypothetical protein	507	2709.01	13741	906.56	5.91621	2062.8	10464	683.834	5.18599	1679.14	8519	533.099	5.01034	1219.38	6186	465.172	5.67056	1019.51	5173	342.199	6.22956	1505.19	7636	489.557	4.45521	5.3709	0.480481	5.45178	0.907184	0.900096
1H1ca_00126	Adaptive-response sensory-kinase SasA	1164	691.249	8049	231.3	1.50946	570.772	6647	189.205	1.43488	619.564	7216	196.685	1.84855	436.713	5089	166.683	2.03191	334.125	3892	112.141	2.04147	563.444	6565	183.327	1.66837	1.59764	0.220471	1.91391	0.212703	0.171705
1H1ca_00127	hypothetical protein	162	343.161	557	115.007	0.750539	267.574	434	88.7637	0.673157	338.309	549	107.519	1.01052	269.006	436	102.609	1.25082	178.809	290	60.0382	1.09296	303.235	492	98.7178	0.898381	0.811411	0.176721	1.08072	0.176539	0.158663
1H1ca_00128	hypothetical protein	147	88.8367	131	29.8085	0.19453	68.4082	101	22.7649	0.172642	61.0544	90	19.4246	0.182563	67.1088	99	25.6761	0.312998	38.0408	56	12.7766	0.232592	79.9388	118	26.0922	0.237452	0.183247	0.0109627	0.261014	0.0450851	0.101
1H1ca_00129	hypothetical protein	738	112.656	832	37.7097	0.246094	114.458	845	37.9368	0.287701	71.7873	530	22.7849	0.214144	85.8577	634	32.7525	0.399261	35.8889	265	12.043	0.219237	118.652	876	38.5827	0.351122	0.249315	0.0368836	0.323206	0.093202	0.329863
1H1ca_00130	hypothetical protein	174	66.5805	116	22.2995	0.145527	79.2299	138	26.2779	0.199283	62.4655	109	19.8749	0.186795	50.5402	88	19.2817	0.235049	24	42	8.0955	0.147374	77.4598	135	25.2191	0.229506	0.177203	0.028131	0.203976	0.049097	0.47253
1H1ca_00131	hypothetical protein	378	98.8968	374	33.0953	0.21598	103.677	392	34.3602	0.260577	80.4497	305	25.5997	0.240599	86.2222	326	32.8804	0.40082	25.1323	95	8.429	0.153446	112.651	426	36.6322	0.333371	0.239054	0.022336	0.295879	0.127878	0.5275
1H1ca_00132	hypothetical protein	1128	445.434	5025	149.009	0.972434	414.811	4680	137.467	1.04251	308.279	3479	97.8526	0.91967	171.078	1930	65.2319	0.795192	97.8644	1104	32.825	0.597562	402.371	4540	130.825	1.19058	0.978211	0.0616193	0.86111	0.301952	0.578072
1H1ca_00133	hypothetical protein	2247	70.2239	1578	23.4904	0.153298	64.7788	1456	21.4694	0.162817	50.2759	1130	15.9552	0.149955	38.5737	867	14.7105	0.179325	22.6017	508	7.5824	0.138034	74.2109	1668	24.1289	0.219585	0.155358	0.00667295	0.178981	0.0407767	0.426425
1H1ca_00134	hypothetical protein	609	43.1773	263	14.4452	0.0942694	46.4614	283	15.3968	0.116765	28.243	172	8.9606	0.0842164	20.5107	125	7.8254	0.0953935	5.4187	33	1.8174	0.0330848	40.0525	244	13.0232	0.118518	0.0984176	0.0166654	0.082332	0.0441887	0.615003
1H1ca_00135	hypothetical protein	1533	75.9269	1164	25.3978	0.165746	64.5114	989	21.3754	0.162104	46.4449	712	14.7355	0.138492	32.0274	491	12.211	0.148855	19.1774	294	6.4321	0.117093	64.9022	995	21.0973	0.191996	0.155449	0.0147979	0.152648	0.0375951	0.915399
1H1ca_00136	hypothetical protein	1482	776.522	11510	259.784	1.69535	749.395	11108	248.341	1.88334	706.746	10476	224.272	2.10782	375.333	5565	143.162	1.74518	231.489	3431	77.6457	1.4135	492.436	7299	160.089	1.45689	1.89552	0.206482	1.53852	0.180282	0.10935
1H1ca_00137	hypothetical protein	1245	315.13	3924	105.425	0.688007	297.954	3710	98.7337	0.748766	225.738	2811	71.6339	0.673253	108.753	1354	41.463	0.505444	47.8755	598	16.1093	0.293262	176.089	2193	57.2551	0.52105	0.703348	0.0400207	0.439918	0.127248	0.0758713
1H1ca_00138	hypothetical protein	1728	432.401	7472	144.637	0.943901	349.898	6047	115.946	0.879302	241.77	4178	76.7099	0.72096	78.1713	1351	29.8073	0.363358	29.5127	510	9.8985	0.180197	129.97	2246	42.2485	0.384482	0.848062	0.114718	0.309346	0.112344	0.0101439
1H1ca_00139	hypothetical protein	597	179.487	1072	60.0629	0.391971	178.357	1067	59.2176	0.449088	159.243	951	50.5398	0.474999	103.047	616	39.3385	0.479546	59.9581	358	20.1119	0.366127	151.196	903	49.1653	0.447428	0.438689	0.0424751	0.431034	0.0584598	0.866107
1H1ca_00140	hypothetical protein	150	60.92	92	20.5155	0.133884	71.7533	108	23.8558	0.180915	81.28	123	26.016	0.244512	53.28	80	20.3334	0.247869	46.6267	70	15.6513	0.284924	113.9	171	37.0553	0.337222	0.186438	0.0555186	0.290005	0.0448924	0.0867512
1H1ca_00141	Chemotaxis protein methyltransferase	624	830.221	5182	277.779	1.81278	637.343	3980	211.329	1.60265	618.819	3862	196.361	1.8455	270.482	1688	103.133	1.25722	153.468	958	51.4903	0.937355	525.42	3279	170.806	1.55442	1.75366	0.131792	1.24966	0.3086	0.12143
1H1ca_00142	Hydroxyacylglutathione hydrolase	612	438.98	2687	146.86	0.958406	334.841	2050	110.985	0.841675	264.943	1622	84.0865	0.790289	143.252	877	54.6336	0.665997	98.6618	604	33.1002	0.602572	294.479	1803	95.7612	0.871474	0.863465	0.0861626	0.713348	0.140565	0.212883
1H1ca_00143	Phosphodiesterase	531	256.603	1363	85.8593	0.560318	261.701	1390	86.7324	0.657752	178.687	949	56.702	0.532915	89.42	475	34.1044	0.415741	62.3239	331	20.9063	0.380589	191.458	1017	62.2546	0.566548	0.583666	0.0656081	0.454292	0.098792	0.15523
1H1ca_00144	hypothetical protein	819	238.706	1956	79.8861	0.521337	196.662	1611	65.1737	0.494257	150.382	1232	47.7259	0.448553	76.3016	625	29.0943	0.354666	52.2527	428	17.5269	0.319068	146.861	1203	47.7449	0.434502	0.488053	0.0367929	0.369412	0.0591128	0.0599621
1H1ca_00145	hypothetical protein	339	425.262	1443	142.381	0.92918	363.207	1232	120.413	0.913172	379.413	1287	120.45	1.13205	205.552	697	78.3871	0.955557	152.165	516	51.0499	0.929337	313.035	1062	101.829	0.926691	0.991475	0.122005	0.937195	0.0159569	0.524657
1H1ca_00146	hypothetical protein	1623	232.284	3771	77.7184	0.50719	197.95	3214	65.6128	0.497587	173.256	2812	54.9697	0.516634	155.927	2531	59.4546	0.724766	94.8244	1539	31.8028	0.578954	192.652	3127	62.626	0.569928	0.507141	0.00952351	0.624549	0.0869075	0.14554
1H1ca_00147	hypothetical protein	423	220.286	932	73.699	0.48096	220.01	931	72.924	0.553033	224.281	949	71.1791	0.668978	202.974	859	77.422	0.943793	122.884	520	41.2295	0.750562	247.679	1048	80.5316	0.732877	0.567661	0.094853	0.809077	0.117001	0.0692121
1H1ca_00148	hypothetical protein	1776	409.278	7270	136.923	0.893562	306.614	5446	101.6	0.770506	259.1	4603	82.229	0.772831	121.492	2159	46.347	0.564981	87.6926	1559	29.4407	0.535953	282.694	5021	91.8951	0.836291	0.812307	0.070398	0.645742	0.165657	0.250152
1H1ca_00149	hypothetical protein	1296	4295.53	55745	1438.76	9.38932	2793.86	36252	926.804	7.0286	2095	27183	665.456	6.2543	646.181	8382	246.578	3.00584	326.583	4236	109.621	1.9956	1580.22	20503	514.23	4.67975	7.55749	1.63317	3.22707	1.35568	0.0385352
1H1ca_00150	hypothetical protein	2232	1129.59	25214	377.862	2.46593	835.563	18655	276.925	2.10011	607.746	13567	192.849	1.81249	223.364	4986	85.1667	1.0382	98.0708	2189	32.8924	0.598789	386.042	8618	125.504	1.14215	2.1262	0.327531	0.92638	0.288423	0.0175863
1H1ca_00151	FKBP-type peptidyl-prolyl cis-trans isomerase	459	353.673	1624	118.348	0.772337	309.057	1419	102.431	0.776804	231.924	1066	73.6837	0.692518	86.7015	398	33.0584	0.40299	65.9041	303	22.1398	0.403044	159.649	733	51.9083	0.472391	0.747226	0.0474307	0.426142	0.0400533	0.00293523
1H1ca_00152	Modification methylase MjaV	849	229.474	1949	76.7874	0.501115	214.006	1818	70.9491	0.538056	137.43	1167	43.6104	0.409873	71.3746	606	27.213	0.331733	54.5218	463	18.2902	0.332964	150.032	1274	48.7761	0.443887	0.483019	0.0659821	0.369528	0.0643996	0.122777
1H1ca_00153	DEAD-box ATP-dependent RNA helicase CshB	2139	303.946	6503	101.692	0.663645	287.654	6154	95.3252	0.722917	244.627	5233	77.6188	0.729502	249.879	5346	95.2862	1.16156	136.539	2921	45.8	0.833766	321.112	6870	104.398	0.950072	0.70536	0.0362615	0.9818	0.166185	0.106431
1H1ca_00154	hypothetical protein	423	1067.25	4516	357.108	2.33049	833.461	3527	276.265	2.09511	867.253	3670	275.266	2.58709	735.206	3111	280.396	3.41809	465.135	1968	156.038	2.84059	915.31	3873	297.613	2.70843	2.33758	0.246068	2.98903	0.377403	0.087363
1H1ca_00155	tRNA-Met(cat)	75	0	0	0	0	0	0	0	0	0	0	0	0	0	0	0	0	0	0	0	0	0	0	0	0	0	0	0	0
1H1ca_00156	Amidophosphoribosyltransferase	1413	1133.58	16021	379.257	2.47503	918.128	12977	304.294	2.30767	647.304	9148	205.405	1.9305	346.863	4902	132.264	1.61233	211.65	2991	70.9936	1.2924	764.967	10812	248.719	2.26347	2.23776	0.278946	1.72273	0.494856	0.214364
1H1ca_00157	Putative snRNP Sm-like protein	228	3822.18	8719	1279.14	8.34767	3473.12	7923	1151.37	8.73165	2738.04	6247	869.288	8.17002	830.11	1894	316.706	3.86073	639.974	1460	214.765	3.90968	2018.41	4605	656.508	5.97455	8.41652	0.287037	4.58165	1.20653	0.0331398
1H1ca_00158	hypothetical protein	498	333.368	1662	111.632	0.728509	239.751	1195	79.5059	0.602948	219.93	1097	69.8883	0.656847	108.922	543	41.5702	0.506751	74.6305	372	25.0529	0.456075	195.233	973	63.508	0.577954	0.662774	0.0629993	0.513593	0.0612269	0.0604493
1H1ca_00159	hypothetical protein	378	3800.53	14369	1271.51	8.2979	2882.8	10900	955.423	7.24563	2733.12	10333	867.284	8.15119	1917.15	7248	731.035	8.91149	1628.19	6156	546.2	9.94329	2430.33	9189	790.172	7.19096	7.89831	0.569989	8.68191	1.39045	0.461761
1H1ca_00160	hypothetical protein	525	2292.89	12042	767.23	5.00694	1869.44	9823	619.934	4.70139	1592.83	8366	505.575	4.75166	1180.96	6204	450.531	5.49207	888.608	4667	298.142	5.42752	1487.14	7812	483.669	4.40163	4.82004	0.163911	5.10707	0.611788	0.5147
1H1ca_00161	hypothetical protein	1218	226.503	2761	75.8237	0.494826	242.608	2956	80.4115	0.609816	194.147	2367	61.6564	0.579479	152.608	1859	58.1894	0.709343	79.6872	971	26.7372	0.486737	179.41	2186	58.3375	0.5309	0.561378	0.0595879	0.57566	0.11786	0.868698
1H1ca_00162	hypothetical protein	1578	236.327	3731	79.0869	0.516121	202.196	3192	67.0219	0.508273	162.577	2566	51.5913	0.484882	137.458	2171	52.4523	0.639406	95.0754	1501	31.902	0.58076	235.605	3719	76.6063	0.697155	0.503097	0.0162566	0.639107	0.0581983	0.0599392
1H1ca_00163	hypothetical protein	1047	607.344	6364	203.315	1.32683	465.733	4882	154.494	1.17164	477.845	5008	151.756	1.42628	496.699	5206	189.57	2.3109	402.431	4217	135.083	2.45912	718.596	7530	233.773	2.12745	1.30826	0.128337	2.29916	0.16615	0.0038291
1H1ca_00164	tRNA-Ser(act)	80	0	0	0	0	0	0	0	0	0	0	0	0	0	0	0	0	0	0	0	0	0	0	0	0	0	0	0	0
1H1ca_00165	Phosphoribosylformylglycinamidine cyclo-ligase	993	724.799	7200	242.532	1.58277	699.267	6945	231.731	1.75738	451.978	4489	143.426	1.34799	312.144	3100	119.021	1.4509	225.488	2240	75.656	1.37728	621.027	6168	201.902	1.83741	1.56272	0.20543	1.55519	0.24716	0.97018
1H1ca_00166	putative aspartokinase	1389	990.76	13764	331.458	2.1631	962.69	13375	319.045	2.41954	643.474	8939	204.18	1.91899	410.264	5700	156.453	1.9072	309.957	4306	103.972	1.89276	785.326	10910	255.31	2.32345	2.16723	0.2503	2.04114	0.244596	0.576826
1H1ca_00167	Fumarate reductase (CoM/CoB) subunit A	1629	541.079	8817	181.045	1.1815	623.202	10154	206.527	1.56624	398.041	6485	126.304	1.18707	269.677	4394	102.837	1.25361	174.689	2846	58.5947	1.06669	430.962	7021	140.095	1.27494	1.31161	0.220531	1.19841	0.114574	0.487743
1H1ca_00168	Fumarate reductase (CoM/CoB) subunit B	1461	511.494	7478	171.207	1.1173	509.89	7452	168.999	1.28163	369.446	5400	117.266	1.10212	241.643	3531	92.1423	1.12324	165.574	2420	55.5533	1.01132	414.317	6055	134.713	1.22595	1.16703	0.0995433	1.12017	0.10735	0.617972
1H1ca_00169	hypothetical protein	1935	559.25	10827	187.16	1.22141	494.614	9574	163.936	1.24324	412.218	7982	130.875	1.23003	272.893	5284	104.11	1.26913	211.387	4092	70.925	1.29115	449.418	8702	146.178	1.3303	1.23157	0.0109803	1.29686	0.0309797	0.0750863
1H1ca_00170	hypothetical protein	3111	328.801	10232	110.014	0.71795	315.667	9824	104.628	0.793469	278.601	8669	88.4089	0.830913	265.324	8256	101.177	1.23337	230.052	7160	77.1894	1.40519	370.729	11537	120.542	1.09699	0.780783	0.0575313	1.24519	0.154441	0.0395094
1H1ca_00171	hypothetical protein	210	230.319	484	77.0925	0.503106	207.762	437	68.9482	0.522882	146.081	307	46.3816	0.435919	113.743	239	43.3901	0.528936	75.6667	159	25.3935	0.462276	154.667	325	50.3048	0.457799	0.487306	0.045587	0.483003	0.0398415	0.90981
1H1ca_00172	Sulfide dehydrogenase subunit alpha	1164	505.971	5890	169.258	1.10458	524.458	6105	173.778	1.31787	403.937	4702	128.161	1.20453	387.08	4506	147.588	1.79913	252.391	2938	84.6532	1.54107	441.711	5142	143.59	1.30674	1.209	0.106706	1.54898	0.246289	0.159497
1H1ca_00173	hypothetical protein	1044	398.949	4166	133.476	0.871068	286.708	2994	95.0194	0.720598	300.699	3140	95.4237	0.896842	128.147	1338	48.8616	0.595635	99.9684	1044	33.5386	0.610553	160.126	1672	52.0572	0.473746	0.82951	0.0951954	0.559978	0.0750505	0.0309164
1H1ca_00174	hypothetical protein	501	2589.05	12974	866.208	5.65287	2387.82	11967	791.423	6.00191	1923.65	9641	610.536	5.73814	465.012	2332	177.461	2.16329	315.794	1583	105.971	1.92915	559.17	2804	181.922	1.65558	5.79769	0.181907	1.91601	0.254109	0.00021976
1H1ca_00175	hypothetical protein	681	447.941	3052	149.907	0.978296	451.345	3075	149.609	1.13459	395.963	2698	125.696	1.18136	152.377	1038	58.1115	0.708393	99.3671	677	33.3416	0.606967	214.351	1460	69.6869	0.634185	1.09809	0.106326	0.649848	0.0524959	0.0225419
1H1ca_00176	hypothetical protein	606	559.98	3397	187.503	1.22365	464.389	2815	153.91	1.16721	476.125	2886	151.095	1.42007	241.997	1467	92.2931	1.12507	166.927	1012	56.0083	1.0196	310.005	1879	100.786	0.917201	1.27032	0.132728	1.02063	0.103941	0.0828263
1H1ca_00177	hypothetical protein	243	11081.9	27054	3724.01	24.3029	8967.69	21880	2983.33	22.6247	9115.37	22238	2903.46	27.2883	5997.73	14634	2295.98	27.9886	7450.51	18185	2509.87	45.691	9982.49	24364	3259.02	29.6587	24.7388	2.36207	34.4461	9.77408	0.236475
1H1ca_00178	hypothetical protein	126	3406.87	4317	1146.03	7.47902	2110.9	2677	703.945	5.3385	2410.37	3056	769.502	7.23218	1972.59	2501	756.754	9.22501	2144.71	2719	723.741	13.1753	2922.75	3705	955.791	8.69817	6.6833	1.17116	10.3662	2.44703	0.143052
1H1ca_00179	hypothetical protein	354	8470.58	30002	2834.87	18.5004	6131.58	21717	2032.63	15.4148	5739.32	20326	1821.69	17.1212	6320	22383	2410.61	29.3859	5922.68	20978	1987.49	36.1813	8187.69	29000	2662.81	24.2329	17.0123	1.54589	29.9334	5.99299	0.0686927
1H1ca_00180	Peroxiredoxin	666	12205.2	81328	4084.62	26.6563	8152.66	54331	2702.93	20.4982	7674.13	51134	2435.92	22.894	8358.73	55710	3189.12	38.8761	8403.49	56018	2820.97	51.3543	11474.4	76469	3732.13	33.9642	23.3497	3.10456	41.3982	8.96517	0.0810661
1H1ca_00181	hypothetical protein	582	622.447	3626	208.397	1.36	514.196	2995	170.504	1.29305	364.005	2120	115.569	1.08617	328.775	1916	125.512	1.53002	277.613	1617	93.1819	1.69633	522.955	3046	170.119	1.54816	1.24642	0.14276	1.5915	0.0912338	0.0386976
1H1ca_00182	Glutamine synthetase	1533	479.366	7349	160.351	1.04645	374.088	5735	123.952	0.940011	249.7	3828	79.224	0.744589	160.26	2458	61.1296	0.745184	131.309	2013	44.0399	0.801724	248.229	3806	80.6997	0.734407	0.910359	0.153114	0.760438	0.0361581	0.240623
1H1ca_00183	putative protein	924	684.833	6329	229.113	1.49519	550.628	5090	182.518	1.38416	511.099	4724	162.205	1.52449	684.45	6325	260.976	3.18136	364.982	3374	122.467	2.22944	636.029	5879	206.812	1.8821	1.46796	0.0740303	2.43097	0.672665	0.132634
1H1ca_00184	[LysW]-L-2-aminoadipate/[LysW]-L-glutamate phosphate reductase	993	390.317	3877	130.597	0.852275	307.555	3055	101.935	0.773043	269.61	2678	85.5634	0.80417	213.228	2118	81.3183	0.991289	164.396	1633	55.1546	1.00406	303.744	3017	98.7578	0.898745	0.809836	0.0399296	0.964699	0.0574736	0.0313014
1H1ca_00185	Inosine-5'-monophosphate dehydrogenase	486	312.821	1521	104.684	0.683166	275.257	1338	91.218	0.691769	206.444	1004	65.5427	0.616005	206.895	1006	78.9175	0.962023	171.518	834	57.5539	1.04774	326.634	1588	106.209	0.96655	0.663652	0.0414869	0.992104	0.0482347	0.00295107
1H1ca_00186	Glutamate N-acetyltransferase	1146	283.639	3251	94.8896	0.61925	283.36	3248	93.9058	0.712153	222.324	2548	70.541	0.662981	218.298	2502	83.2366	1.01467	193.22	2219	64.9408	1.18221	331.803	3803	107.867	0.981639	0.6648	0.0464703	1.05951	0.107542	0.0281316
1H1ca_00187	[LysW]-aminoadipate/[LysW]-glutamate kinase	870	397.554	3461	133.066	0.868391	331.493	2887	109.948	0.833814	242.079	2108	76.8738	0.7225	216.662	1886	82.6483	1.0075	168.522	1467	56.553	1.02952	295.247	2570	96.0194	0.873824	0.808243	0.0762437	0.970282	0.084257	0.0900731
1H1ca_00188	hypothetical protein	1650	229.141	3781	76.6494	0.500214	192.443	3176	63.776	0.483658	171.93	2837	54.551	0.512699	166.887	2754	63.6344	0.775719	137.497	2269	46.1206	0.839602	230.947	3811	75.0758	0.683227	0.498861	0.0145687	0.766182	0.0786225	0.0285529
1H1ca_00189	hypothetical protein	708	285.261	2020	95.4342	0.622804	247.011	1749	81.8498	0.620724	253.939	1798	80.5719	0.757257	187.839	1330	71.6193	0.873056	142.833	1012	47.9393	0.872711	240.055	1701	78.0938	0.710692	0.666933	0.0782295	0.81882	0.0936414	0.120025
1H1ca_00190	hypothetical protein	1419	2545.33	36120	851.435	5.55646	1752.97	24878	580.89	4.40529	1802.26	25578	571.888	5.3749	1370.51	19448	522.522	6.36966	992.39	14082	332.833	6.05906	1767.85	25089	574.707	5.23011	5.11227	0.618963	5.88628	0.589095	0.214675
1H1ca_00191	hypothetical protein	306	620.477	1899	207.582	1.35468	525.703	1609	174.219	1.32122	527.677	1615	167.447	1.57376	40.1536	123	15.3248	0.186813	35.5654	109	11.9467	0.217484	84.2712	258	27.4059	0.249407	1.41657	0.137159	0.217901	0.0312992	0.00456034
1H1ca_00192	hypothetical protein	195	317.831	620	106.351	0.694049	315.236	615	104.496	0.792468	227.108	443	72.0769	0.677416	79.4308	155	30.3046	0.36942	41.5385	81	13.9314	0.253614	118.887	232	38.6722	0.351936	0.721317	0.0621786	0.32499	0.0624286	0.00440087
1H1ca_00193	Crossover junction endodeoxyribonuclease RuvC	474	1175.72	5574	393.346	2.56698	1029.46	4881	341.186	2.58745	841.342	3990	267.068	2.51004	619.257	2937	236.231	2.87971	309.584	1469	103.941	1.8922	682.595	3237	221.978	2.02011	2.55484	0.0401192	2.26401	0.53704	0.448329
1H1ca_00194	Holliday junction ATP-dependent DNA helicase RuvA	594	600.273	3570	201.033	1.31194	529.976	3153	175.873	1.33376	412.951	2455	131.127	1.2324	320.547	1906	122.334	1.49128	149.502	889	50.1949	0.913773	348.015	2069	113.219	1.03035	1.29271	0.053357	1.14514	0.305388	0.496328
1H1ca_00195	Holliday junction ATP-dependent DNA helicase RuvB	1002	655.378	6574	219.456	1.43217	589.206	5907	195.326	1.48129	488.912	4901	155.183	1.45849	539.72	5410	205.845	2.5093	279.395	2801	93.754	1.70674	522.668	5239	169.952	1.54665	1.45733	0.0245624	1.9209	0.515824	0.260235
1H1ca_00196	hypothetical protein	246	228.455	565	76.8244	0.501356	174.545	431	58.0501	0.440234	141.248	349	45.0109	0.423036	87.7927	217	33.6307	0.409966	52.1626	129	17.5873	0.320168	108.577	268	35.4115	0.322262	0.45488	0.0411689	0.350799	0.0512513	0.0712023
1H1ca_00197	hypothetical protein	768	3978.94	30564	1331.17	8.68725	2926.62	22480	969.831	7.3549	3715.41	28543	1179.14	11.0822	22172.4	170336	8455.84	103.079	4758.76	36568	1596.93	29.0712	13030.7	100104	4236.78	38.5567	9.04151	1.88869	56.9022	40.2703	0.176058
1H1ca_00198	hypothetical protein	705	2556.62	18041	855.968	5.58605	1907.95	13463	632.723	4.79838	2456.27	17335	780.12	7.33198	14830.8	104643	5658.91	68.9835	3111.4	21955	1044.45	19.0137	8398.23	59255	2732	24.8626	5.90552	1.29664	37.6199	27.3186	0.182353
1H1ca_00199	hypothetical protein	606	1517.17	9200	507.81	3.31397	1304.97	7914	432.697	3.28144	1414.21	8576	448.993	4.21987	6253.81	37925	2385.97	29.0855	1330.27	8069	446.572	8.12962	3840.28	23291	1249.28	11.3691	3.60512	0.532635	16.1947	11.2806	0.193243
1H1ca_00200	hypothetical protein	1236	1043.51	12906	349.268	2.27933	884.659	10942	293.318	2.22444	953.133	11788	302.586	2.84386	2741.26	33906	1045.85	12.7492	803.164	9933	269.53	4.90665	2301.56	28466	748.606	6.81268	2.44923	0.342865	8.15617	4.09023	0.137693
1H1ca_00201	Cysteate synthase	1242	563.513	7001	188.549	1.23047	454.141	5642	150.512	1.14144	511.197	6351	162.236	1.52478	1304.6	16211	497.622	6.06614	487.701	6060	163.642	2.97902	1278.9	15892	415.913	3.78501	1.29891	0.200616	4.27672	1.60122	0.0855214
1H1ca_00202	Sulfopyruvate decarboxylase	1107	369.672	4093	123.674	0.8071	273.928	3033	90.7791	0.688441	322.429	3570	102.317	0.961628	626.599	6938	238.945	2.9128	251.632	2786	84.4069	1.53658	602.088	6667	195.762	1.78153	0.819063	0.136984	2.07697	0.734136	0.100149
1H1ca_00203	RNA polymerase-associated protein RapA	2982	295.998	8834	99.0914	0.646671	231.279	6900	76.6659	0.581411	200.334	5976	63.5814	0.597571	232.516	6937	88.6902	1.08115	133.526	3984	44.8081	0.815709	272.891	8141	88.7392	0.807571	0.608556	0.0339964	0.901478	0.155658	0.0860757
1H1ca_00204	hypothetical protein	738	749.606	5533	250.779	1.63658	514.159	3795	170.379	1.2921	511.06	3772	162.159	1.52406	400.324	2955	152.656	1.86091	256.98	1897	86.2096	1.5694	529.505	3909	172.169	1.56682	1.48426	0.175674	1.66571	0.169051	0.287774
1H1ca_00205	hypothetical protein	603	562.129	3398	188.492	1.2301	463.234	2885	158.522	1.20218	395.252	2414	127.013	1.19373	653.642	4343	274.59	3.34731	434.305	3095	172.143	3.13377	746.829	4638	250.011	2.27522	1.20868	0.019049	2.91877	0.567463	0.0348369
1H1ca_00206	hypothetical protein	549	169.144	929	56.6017	0.369383	128.219	704	42.4875	0.322212	127.825	702	40.5688	0.381287	112.856	621	43.1252	0.525706	87.3989	480	29.3233	0.533816	144.96	797	47.188	0.429434	0.35763	0.0312444	0.496319	0.0580656	0.0356655
1H1ca_00207	hypothetical protein	285	351.93	1004	117.835	0.768993	242.895	693	80.5655	0.610984	259.112	739	82.2672	0.77319	215.933	616	82.4039	1.00452	169.19	483	56.8391	1.03473	329.81	941	107.322	0.976686	0.717729	0.0924673	1.00531	0.0290285	0.0358348
1H1ca_00208	hypothetical protein	402	10542.6	42390	3527.15	23.0182	8333.23	33505	2761.5	20.9423	10662.4	42869	3383.33	31.7983	26304.2	105750	10029.2	122.258	11268.4	45305	3779.76	68.8087	20955.1	84250	6812.23	61.9946	25.2531	5.76258	84.3539	33.0025	0.0924903
1H1ca_00209	hypothetical protein	1038	3737.82	38810	1250.64	8.16168	2761.34	28671	915.18	6.94044	2650.74	27526	841.342	7.90737	2235.62	23214	852.637	10.3939	1871.71	19435	627.96	11.4317	4046.35	42014	1315.65	11.9731	7.6699	0.644421	11.2662	0.802526	0.00904982
1H1ca_00210	hypothetical protein	312	677.641	2116	226.854	1.48045	531.612	1660	176.285	1.33689	554.878	1733	176.226	1.65627	536.904	1678	205.045	2.49955	392.574	1226	131.789	2.39916	692.538	2163	225.345	2.05075	1.49122	0.15996	2.31648	0.235546	0.0152224
1H1ca_00211	hypothetical protein	870	86.2931	751	28.874	0.188432	96.477	840	31.9905	0.242606	79.7379	694	25.3085	0.237863	65.2816	568	24.8909	0.303426	32.0494	279	10.7555	0.195798	110.88	965	36.054	0.328109	0.222968	0.0299994	0.275778	0.0703552	0.354286
1H1ca_00212	hypothetical protein	237	600.907	1430	201.824	1.31711	536.532	1277	178.527	1.35389	522.312	1245	166.666	1.56642	272.144	649	104.402	1.27268	157.603	376	53.2089	0.968641	508.768	1213	166.363	1.51399	1.41248	0.134572	1.25177	0.273275	0.457275
1H1ca_00213	hypothetical protein	261	852.552	2229	285.664	1.86424	663.146	1734	220.125	1.66936	708.356	1852	225.127	2.11586	288.647	754	110.139	1.34263	147.728	386	49.6011	0.902963	471.693	1233	153.556	1.39744	1.88317	0.223848	1.21434	0.271052	0.0458919
1H1ca_00214	hypothetical protein	237	1698.24	4029	568.637	3.71092	979.194	2323	324.759	2.46288	1212.26	2876	385.006	3.61849	1337.26	3172	510.266	6.22026	631.35	1498	211.987	3.85911	1726.17	4096	561.768	5.11236	3.26413	0.695445	5.06391	1.18132	0.107524
1H1ca_00215	hypothetical protein	276	944.522	2611	316.435	2.06505	486.699	1345	161.463	1.22449	487.141	1347	154.841	1.45527	551.228	1524	210.517	2.56625	295.536	817	99.2791	1.80733	864.022	2389	281.353	2.56046	1.58162	0.434317	2.31135	0.436504	0.132434
1H1ca_00216	hypothetical protein	633	431.832	2735	144.524	0.943163	380.299	2408	126.041	0.95586	333.539	2112	105.856	0.994894	366.434	2320	139.732	1.70337	156.994	994	52.6656	0.95875	486.638	3081	158.21	1.43979	0.964647	0.02695	1.3673	0.377563	0.206738
1H1ca_00217	hypothetical protein	861	569.715	4907	190.633	1.24407	617.384	5318	204.647	1.55198	481.767	4150	152.923	1.43725	353.013	3042	134.7	1.64203	272.928	2351	91.5786	1.66714	543.307	4680	176.68	1.60788	1.41111	0.155593	1.63902	0.0297469	0.130301
1H1ca_00218	SAMP-activating enzyme E1	732	360.351	2640	120.637	0.787275	299.321	2193	99.2632	0.752782	248.382	1820	78.8837	0.74139	158.892	1164	60.6253	0.739037	128.025	938	42.977	0.782374	258.835	1897	84.2367	0.766596	0.760489	0.023903	0.762669	0.021934	0.914692
1H1ca_00219	tRNA-5-methyluridine(54) 2-sulfurtransferase	996	118.088	1178	39.5614	0.258178	125.192	1249	41.5493	0.315097	89.4679	892	28.414	0.26705	60.9669	608	23.2732	0.283706	41.2189	411	13.8397	0.251945	112.752	1124	36.6819	0.333823	0.28011	0.0306219	0.289825	0.0412809	0.764911
1H1ca_00220	hypothetical protein	222	128.752	286	43.0922	0.28122	103.504	230	34.327	0.260325	101.743	226	32.2985	0.303558	59.8514	133	22.8408	0.278435	33.7748	75	11.3306	0.206268	85.9595	191	27.9657	0.254502	0.281703	0.0216203	0.246401	0.0367591	0.247093
1H1ca_00221	hypothetical protein	501	707.922	3547	236.815	1.54546	548.567	2749	181.802	1.37873	562.669	2821	178.646	1.679	364.95	1829	139.184	1.69668	294.018	1474	98.6744	1.79632	519.858	2605	169.011	1.53808	1.53441	0.150445	1.67703	0.130233	0.302671
1H1ca_00222	hypothetical protein	288	437.889	1263	146.689	0.957291	361.903	1043	119.992	0.909983	332.299	958	105.536	0.991881	261.25	753	99.6814	1.21514	190.792	550	64.0494	1.16599	343.875	991	111.847	1.01787	0.95306	0.0411143	1.133	0.10269	0.106265
1H1ca_00223	hypothetical protein	513	403.928	2073	135.166	0.882095	576.556	2960	191.177	1.44983	570.29	2928	181.084	1.70192	839.164	4309	320.236	3.90376	457.177	2347	153.441	2.79331	735.678	3777	239.318	2.17791	1.34462	0.419907	2.95833	0.874679	0.102338
1H1ca_00224	hypothetical protein	480	375.246	1802	125.574	0.819496	266.073	1279	88.2857	0.669532	233.648	1122	74.1615	0.697009	130.769	628	49.8804	0.608054	141.188	678	47.3732	0.862405	241.117	1158	78.4174	0.713637	0.728686	0.0798529	0.728032	0.127785	0.994477
1H1ca_00225	hypothetical protein	267	328.112	877	109.869	0.717004	258.562	691	85.7487	0.650292	232.3	621	73.7917	0.693533	120.936	323	46.1215	0.562232	115.659	309	38.8143	0.706595	209.551	560	68.1745	0.620422	0.686949	0.0338489	0.629749	0.0726319	0.341818
1H1ca_00226	Deoxyguanosinetriphosphate triphosphohydrolase-like protein	1173	227.091	2664	75.9665	0.495757	200.003	2347	66.2943	0.502756	160.673	1885	50.9847	0.479181	82.5882	969	31.4947	0.383928	75.0043	880	25.1611	0.458045	147.949	1736	48.1057	0.437786	0.492569	0.012109	0.426586	0.0383068	0.104552
1H1ca_00227	Dihydrolipoyl dehydrogenase	1296	312.975	4057	104.71	0.683334	287.231	3723	95.1807	0.721821	199.184	2584	63.2579	0.594531	166.792	2162	63.6008	0.775309	136.362	1768	45.7532	0.832914	244.314	3167	79.4307	0.722859	0.666568	0.0652838	0.777027	0.0550477	0.110917
1H1ca_00228	hypothetical protein	966	490.641	4740	164.13	1.07111	480.144	4639	159.114	1.20667	341.586	3300	108.384	1.01865	286.018	2763	109.047	1.32931	255.039	2464	85.5477	1.55735	380.616	3677	123.726	1.12597	1.09882	0.0970206	1.33755	0.215809	0.22266
1H1ca_00229	Global nitrogen regulator NrpRII	747	348.411	2603	116.557	0.760653	305.21	2280	101.129	0.76693	260.598	1947	82.6937	0.777199	130.438	976	49.8128	0.60723	101.864	761	34.1671	0.621995	184.712	1380	60.0487	0.546473	0.768267	0.00834381	0.591899	0.040027	0.0174476
1H1ca_00230	Glucose-6-phosphate isomerase	705	986.157	6953	329.89	2.15286	922.891	6507	305.811	2.31917	831.397	5863	263.85	2.4798	632.763	4462	241.297	2.94147	396.004	2792	132.822	2.41796	882.699	6224	286.963	2.6115	2.3173	0.163451	2.65698	0.264699	0.154974
1H1ca_00231	NH(3)-dependent NAD(+) synthetase	759	529.022	4016	176.986	1.15501	429.725	3262	142.398	1.0799	354.104	2688	112.361	1.05602	236.307	1794	90.114	1.09851	185.328	1407	62.1723	1.13182	384.656	2920	125.051	1.13802	1.09699	0.0516708	1.12278	0.0212484	0.507763
1H1ca_00232	tRNA-5-methyluridine(54) 2-sulfurtransferase	738	306.982	2267	102.75	0.670546	271.778	2007	90.1056	0.683333	243.367	1797	77.2536	0.72607	130.702	965	49.852	0.607708	108.303	800	36.3562	0.661846	205.86	1520	66.9472	0.609253	0.693322	0.0290703	0.626269	0.0308205	0.0712633
1H1ca_00233	hypothetical protein	585	264.858	1550	88.6262	0.578375	220.289	1289	73.0059	0.553654	224.928	1316	71.3719	0.67079	169.145	991	64.5847	0.787303	120.508	705	40.4183	0.735795	229.709	1344	74.6773	0.6796	0.600945	0.0617396	0.734233	0.0538683	0.0668726
1H1ca_00234	RIO-type serine/threonine-protein kinase Rio2	858	394.365	3384	131.926	0.860947	353.922	3037	117.278	0.889404	299.022	2566	94.8847	0.891776	176.91	1518	67.4522	0.822258	123.702	1062	41.5128	0.755719	339.707	2915	110.432	1.00499	0.880716	0.0171431	0.860989	0.129069	0.817553
1H1ca_00235	hypothetical protein	1953	235.407	4598	78.7504	0.513925	243.179	4750	80.5846	0.611129	204.562	3997	64.932	0.610265	172.064	3361	65.6112	0.799816	122.875	2400	41.2148	0.750294	240.891	4708	78.3573	0.71309	0.578444	0.0558653	0.7544	0.0435086	0.0230824
1H1ca_00236	Thiamine-monophosphate kinase	852	235.499	2008	78.8334	0.514467	244.765	2087	81.1603	0.615495	210.939	1800	67.0286	0.62997	210.605	1796	80.3671	0.979694	167.381	1428	56.2125	1.02332	283.191	2414	92.0965	0.838124	0.586648	0.0629172	0.947046	0.0968187	0.0124091
1H1ca_00237	2-phospho-L-lactate guanylyltransferase	639	283.302	1811	94.799	0.618658	280.269	1793	92.9695	0.705052	214.166	1369	67.9719	0.638835	176.477	1128	67.3008	0.820413	150.51	962	50.4916	0.919174	254.258	1626	82.7113	0.752714	0.654187	0.045189	0.830767	0.0837117	0.048769
1H1ca_00238	Coenzyme F420:L-glutamate ligase	774	229.979	1782	77.011	0.502574	209.181	1621	69.391	0.52624	162.606	1259	51.6074	0.485033	120.344	932	45.9078	0.559627	88.7377	688	29.8121	0.542714	176.831	1370	57.534	0.523588	0.50462	0.0206784	0.541976	0.0180309	0.0995476
1H1ca_00239	hypothetical protein	810	176.373	1429	59.011	0.385106	195.757	1586	64.8753	0.491994	118.876	963	37.7197	0.354509	109.247	885	41.6553	0.507788	58.6333	475	19.6677	0.35804	141.336	1145	45.9479	0.418149	0.41054	0.0721825	0.427992	0.0753575	0.790925
1H1ca_00240	Bifunctional protein FolD protein	846	312.452	2644	104.539	0.68222	304.972	2581	101.083	0.766583	198.414	1679	62.9662	0.591789	161.397	1366	61.5591	0.75042	129.632	1097	43.4891	0.791697	271.195	2295	88.1775	0.802459	0.680203	0.0874147	0.781525	0.02747	0.195538
1H1ca_00241	Serine hydroxymethyltransferase	1305	503.009	6565	168.271	1.09814	422.565	5516	140.047	1.06208	285.806	3731	90.7072	0.852514	180.629	2358	68.8882	0.839764	153.629	2005	51.5286	0.938052	297.125	3878	96.5923	0.879038	1.00425	0.132643	0.885618	0.0494735	0.283764
1H1ca_00242	hypothetical protein	636	2083.78	13270	697.911	4.55457	1802.84	11477	597.905	4.53433	1506.48	9591	478.447	4.49669	1006.78	6410	384.249	4.68409	876.14	5580	294.254	5.35674	1364.59	8687	443.974	4.04039	4.52857	0.0294198	4.69374	0.658228	0.706504
1H1ca_00243	Chromosome partition protein Smc	3444	378.556	13042	126.668	0.826636	330.523	11387	109.549	0.830784	245.916	8471	78.0366	0.733429	188.783	6503	71.9884	0.877556	134.465	4632	45.1076	0.821161	242.01	8336	78.6756	0.715987	0.796957	0.0550553	0.804901	0.0820025	0.898025
1H1ca_00244	hypothetical protein	750	158.064	1186	52.8944	0.345189	216.823	1627	71.8765	0.545089	174.881	1312	55.5008	0.521626	181.004	1359	69.0828	0.842136	104.636	785	35.1037	0.639045	133.037	998	43.2528	0.393622	0.470637	0.109266	0.624934	0.22459	0.396624
1H1ca_00245	hypothetical protein	483	750.563	3626	251.112	1.63875	1020.26	4929	338.121	2.56421	796.683	3849	252.829	2.37622	282.963	1367	107.903	1.31536	132.89	642	44.5792	0.811542	471.489	2278	153.303	1.39514	2.19308	0.489136	1.17401	0.316434	0.0563194
1H1ca_00246	16S ribosomal RNA	1466	43266.1	634331	14473.3	94.4529	102095	1496864	33830.6	256.561	58480.5	857395	18555.6	174.395	81926.7	1201219	31239.2	380.813	84125.2	1233431	28218	513.694	96771.4	1418839	31459	286.292	175.137	81.0552	393.6	114.239	0.0737006
1H1ca_00247	tRNA-Ala(tgc)	74	0	0	0	0	0	0	0	0	0	0	0	0	0	0	0	0	0	0	0	0	0	0	0	0	0	0	0	0
1H1ca_00248	hypothetical protein	123	123.024	155	42.1515	0.275081	145.447	185	49.8342	0.377927	163.276	206	53.136	0.4994	88.6829	112	34.7156	0.423191	44.2683	56	15.2696	0.277975	129.081	164	43.3395	0.394411	0.384138	0.112285	0.365193	0.0768909	0.824995
1H1ca_00249	23S ribosomal RNA	2917	269084	7850318	90019.6	587.468	393427	11478619	130381	988.769	562232	16401503	178391	1676.62	443975	12953100	169297	2063.77	653149	19056358	219103	3988.66	462516	13493713	150363	1368.38	1084.29	550.814	2473.6	1357.36	0.242152
1H1ca_00250	tRNA-Cys(gca)	72	0	0	0	0	0	0	0	0	0	0	0	0	0	0	0	0	0	0	0	0	0	0	0	0	0	0	0	0
1H1ca_00251	5S ribosomal RNA	116	2384.49	2779	801.34	5.22954	2253.88	2634	752.348	5.70557	1997.17	2334	638.366	5.9997	2078.65	2435	800.3	9.75585	1172.1	1379	398.704	7.25821	4941.19	5763	1614.86	14.6961	5.64498	0.38857	10.57	3.78518	0.154222
1H1ca_00252	hypothetical protein	345	1398.48	4833	468.58	3.05795	965.667	3337	320.478	2.4304	798.788	2762	253.999	2.38721	952.435	3295	364.123	4.43874	404.391	1401	136.196	2.47938	2668.28	9217	868.392	7.90279	2.62522	0.37545	4.9403	2.74628	0.284923
1H1ca_00253	Putative aminoacrylate hydrolase RutD	855	414.633	3546	138.726	0.905328	294.294	2517	97.5389	0.739705	184.609	1579	58.5926	0.550684	226.55	1937	86.3724	1.0529	77.1906	660	25.8894	0.471303	718.504	6144	233.577	2.12567	0.731913	0.177462	1.21662	0.839246	0.430931
1H1ca_00254	hypothetical protein	1347	399.088	5377	133.524	0.871376	311.292	4194	103.162	0.782353	305.366	4114	96.9	0.910717	370.725	4995	141.377	1.72342	233.049	3140	78.182	1.42326	776.073	10467	252.581	2.29861	0.854822	0.0657678	1.8151	0.444814	0.0659396
1H1ca_00255	Cardiolipin synthase	1473	86.945	1281	29.0892	0.189836	78.3883	1155	25.9801	0.197025	75.7325	1116	24.0374	0.225916	46.2845	682	17.652	0.215182	29.5132	435	9.9045	0.180306	91.9715	1355	29.9007	0.272111	0.204261	0.019095	0.222533	0.0463417	0.592297
1H1ca_00256	hypothetical protein	945	165.38	1563	55.324	0.361044	147.232	1392	48.8055	0.370126	111.933	1058	35.5206	0.333841	69.7196	659	26.5868	0.324099	60.2053	569	20.1941	0.367623	123.644	1169	40.2094	0.365925	0.355007	0.018883	0.352549	0.024653	0.899657
1H1ca_00257	Phenylalanine--tRNA ligase beta subunit	642	140.626	903	47.0477	0.307033	121.595	781	40.3067	0.305674	102.014	655	32.3693	0.304224	73.9673	475	28.2079	0.343861	53.567	344	17.9708	0.327149	129.425	831	42.0738	0.382892	0.305646	0.00140897	0.351301	0.0286066	0.109967
1H1ca_00258	hypothetical protein	1344	219.185	2946	73.3195	0.478483	203.182	2731	67.3261	0.51058	140.472	1888	44.5687	0.41888	179.266	2412	68.4211	0.83407	140.741	1893	47.2385	0.859953	279.823	3762	90.9839	0.827998	0.469319	0.0465339	0.840674	0.01697	0.00587792
1H1ca_00259	hypothetical protein	237	397.679	945	133.374	0.870396	487.004	1157	161.751	1.22667	231.262	549	73.4938	0.690733	159.574	379	60.9681	0.743216	142.405	338	47.8314	0.870746	342.721	814	111.64	1.01598	0.929273	0.272771	0.876648	0.136479	0.793256
1H1ca_00260	hypothetical protein	1947	574.527	11189	192.226	1.25447	599.093	11668	198.56	1.50582	295.019	5745	93.6162	0.879854	415.165	8086	158.336	1.93015	247.301	4817	82.9765	1.51054	547.815	10668	178.099	1.62079	1.21339	0.314999	1.68716	0.217535	0.121439
1H1ca_00261	hypothetical protein	228	338.553	774	113.551	0.741036	561.64	1282	186.3	1.41285	283.509	647	90.0319	0.846167	427.575	976	163.202	1.98948	237.048	541	79.5806	1.44872	566.711	1293	184.335	1.67754	1.00002	0.361358	1.70525	0.271439	0.0736171
1H1ca_00262	hypothetical protein	504	743.405	3748	248.745	1.62331	764.863	3857	253.56	1.92292	445.427	2246	141.386	1.32882	561.266	2830	214.076	2.60964	323.639	1632	108.601	1.97703	733.252	3698	238.496	2.17043	1.62503	0.297053	2.25237	0.324164	0.0899638
1H1ca_00263	hypothetical protein	1380	340.009	4694	113.776	0.742501	303.335	4187	100.528	0.76237	263.236	3634	83.5474	0.785222	232.851	3214	88.793	1.08241	179.02	2471	60.0535	1.09324	345.575	4773	112.424	1.02311	0.763371	0.0213687	1.06625	0.0377542	0.00121704
1H1ca_00264	Zinc transport protein ZntB	1056	244.913	2587	81.9443	0.534769	218.485	2308	72.4157	0.549178	175.892	1858	55.8224	0.524648	140.089	1480	53.433	0.651361	115.49	1220	38.7472	0.705373	219.597	2320	71.4117	0.649882	0.536203	0.0123267	0.668872	0.0316196	0.0211233
1H1ca_00265	hypothetical protein	720	204.631	1474	68.478	0.446887	213.274	1536	70.6838	0.536044	161.346	1162	51.2036	0.481238	76.9333	554	29.3352	0.357603	67.9069	489	22.7783	0.414667	146.481	1055	47.6283	0.433441	0.48806	0.0449625	0.401904	0.0394972	0.088212
1H1ca_00266	Glutamate--tRNA ligase	1677	507.376	8510	169.739	1.10772	486.008	8153	161.081	1.22159	350.392	5877	111.186	1.04498	169.259	2839	64.5422	0.786785	123.974	2080	41.5982	0.757274	280.939	4713	91.3502	0.831332	1.12477	0.0895269	0.791797	0.0372825	0.0271301
1H1ca_00267	Geranylfarnesyl diphosphate synthase	963	736.263	7092	246.336	1.60759	659.947	6357	218.719	1.6587	427.927	4123	135.836	1.27665	258.99	2495	98.777	1.20412	201.429	1940	67.5647	1.22998	415.333	4001	135.048	1.229	1.51433	0.207409	1.22103	0.0146591	0.134533
1H1ca_00268	Ribonuclease J	1341	840.913	11280	281.363	1.83617	637.878	8557	211.424	1.60337	482.78	6476	153.216	1.44001	191.837	2573	73.1514	0.891733	162.672	2182	54.5721	0.993457	367.939	4935	119.62	1.0886	1.62653	0.199119	0.991264	0.0984523	0.0384209
1H1ca_00269	Isopentenyl-diphosphate delta-isomerase	1062	520.993	5539	174.459	1.13852	514.399	5467	170.563	1.2935	344.6	3664	109.461	1.02877	172.58	1834	65.8395	0.802599	153.962	1636	51.6658	0.94055	331.713	3525	107.89	0.98185	1.1536	0.133006	0.908333	0.0938675	0.0797137
1H1ca_00270	Isopentenyl phosphate kinase	762	481.488	3671	161.144	1.05163	497.836	3796	165.056	1.25174	346.858	2644	110.086	1.03465	196.644	1499	74.9995	0.914262	148.882	1135	49.9558	0.90942	323.988	2470	105.363	0.958853	1.11268	0.120726	0.927512	0.0272505	0.122206
1H1ca_00271	Mevalonate kinase	870	966.495	8412	323.419	2.11064	878.062	7642	291.037	2.20714	693.882	6039	220.228	2.06982	417.764	3636	159.337	1.94235	319.376	2780	107.169	1.95096	623.923	5431	202.911	1.84659	2.12921	0.0705088	1.9133	0.0579335	0.0262838
1H1ca_00272	hypothetical protein	789	2720	21477	910.506	5.94196	2150.47	16981	713.095	5.40789	1892.59	14945	600.96	5.64814	1329.4	10503	507.514	6.18672	991.531	7832	332.92	6.06064	1775.34	14023	577.709	5.25744	5.66605	0.267561	5.83493	0.504083	0.643605
1H1ca_00273	30S ribosomal protein S2	624	3884.24	24245	1299.64	8.48146	2606.01	16268	863.795	6.55075	2097.91	13095	665.806	6.25759	720.992	4500	274.941	3.3516	606.282	3784	203.381	3.70245	1278.72	7983	415.841	3.78435	7.09668	1.20837	3.6128	0.229886	0.0391297
1H1ca_00274	Enolase	1191	2818.08	33588	943.319	6.1561	2432.89	28993	806.57	6.11678	1762.38	21003	559.495	5.25843	645.359	7690	246.165	3.00081	512.821	6112	172.114	3.13325	1314.61	15665	427.527	3.89071	5.84382	0.507348	3.34159	0.48014	0.00843643
1H1ca_00275	DNA-directed RNA polymerase subunit K	195	1199.75	2354	403.792	2.63515	1311.56	2573	437.186	3.31548	983.374	1931	314.177	2.9528	254.897	499	97.5613	1.1893	259.574	509	87.5443	1.5937	517.877	1014	169.024	1.5382	2.96783	0.340383	1.4404	0.219225	0.0072844
1H1ca_00276	tRNA-Pro(cgg)	75	0	0	0	0	0	0	0	0	0	0	0	0	0	0	0	0	0	0	0	0	0	0	0	0	0	0	0	0
1H1ca_00277	DNA-directed RNA polymerase subunit N	189	1178.99	2231	394.842	2.57674	1142.34	2163	379.189	2.87565	919.328	1741	292.256	2.74678	336.037	636	128.294	1.56394	283.815	537	95.2922	1.73475	543.222	1029	176.97	1.61051	2.73308	0.149892	1.6364	0.0882979	0.00164429
1H1ca_00278	30S ribosomal protein S9	402	2610.03	10497	873.424	5.69997	2278.71	9165	755.383	5.72859	1477.73	5944	469.115	4.40899	392.358	1578	149.655	1.82434	335.632	1350	112.63	2.05036	1117.27	4494	363.373	3.30687	5.27923	0.753785	2.39386	0.798729	0.0198841
1H1ca_00279	50S ribosomal protein L13	423	2650.41	11227	887.788	5.79371	2222.3	9415	737.464	5.5927	1414.8	5994	449.576	4.22535	424.414	1799	162.145	1.97658	356.901	1512	119.883	2.1824	1106.39	4686	360.087	3.27697	5.20397	0.853454	2.47865	0.69898	0.0234439
1H1ca_00280	50S ribosomal protein L18e	363	2725.86	9915	913.634	5.96237	2335.49	8493	775.203	5.8789	1419.63	5163	451.255	4.24113	403.017	1466	153.971	1.87694	355.595	1294	119.556	2.17646	1154.41	4198	375.908	3.42094	5.36085	0.970607	2.49145	0.818779	0.029646
1H1ca_00281	DNA-directed RNA polymerase subunit D	828	2874.62	23816	962.11	6.27873	2493.37	20658	826.645	6.26902	1620.62	13429	514.565	4.83615	464.807	3851	177.319	2.16156	357.863	2965	120.099	2.18634	1046.09	8667	340.239	3.09634	5.79469	0.83013	2.48141	0.532687	0.0101097
1H1ca_00282	30S ribosomal protein S11	396	3134.88	12425	1049.51	6.84911	2732.78	10835	906.556	6.87504	1737.47	6889	551.935	5.18737	559.298	2217	213.443	2.60192	403.669	1600	135.509	2.46688	1189.4	4715	387.019	3.52206	6.3039	0.967027	2.86362	0.574208	0.013122
1H1ca_00283	30S ribosomal protein S4	546	4542.27	24810	1519.92	9.91899	3475.59	18984	1152.01	8.73648	2476	13524	785.85	7.38583	715.487	3908	272.881	3.32649	529.141	2890	177.521	3.23168	1664.68	9092	541.268	4.9258	8.68052	1.26763	3.82799	0.951915	0.0130973
1H1ca_00284	30S ribosomal protein S13	450	5216.45	23512	1747.68	11.4054	4299.47	19379	1426.85	10.8208	3255.08	14673	1034.51	9.72284	876.442	3953	334.908	4.08261	615.358	2774	206.747	3.76372	1845.32	8318	600.83	5.46785	10.6498	0.854363	4.43806	0.905965	0.0032613
1H1ca_00285	tRNA-Ser(gct)	86	0	0	0	0	0	0	0	0	0	0	0	0	0	0	0	0	0	0	0	0	0	0	0	0	0	0	0	0
1H1ca_00286	putative deoxyhypusine synthase	978	1036.86	10144	346.942	2.26414	870.691	8519	288.61	2.18873	716.841	7013	227.506	2.13822	383.898	3756	146.419	1.78489	287.509	2813	96.4663	1.75612	727.717	7120	236.639	2.15353	2.19705	0.0634028	1.89818	0.221609	0.153802
1H1ca_00287	hypothetical protein	777	3210.45	24953	1074.21	7.01027	2235.45	17375	740.909	5.61882	1663.32	12928	527.883	4.96132	853.704	6636	325.61	3.96926	711.472	5531	238.741	4.34616	1422.76	11059	462.637	4.21022	5.86353	1.04626	4.17521	0.190876	0.110731
1H1ca_00288	Inosine-5'-monophosphate dehydrogenase	837	1758	14726	588.499	3.84054	1410.66	11813	467.623	3.54631	980.772	8216	311.431	2.92699	675.675	5659	257.766	3.14223	558.644	4679	187.488	3.41311	1158.11	9699	376.658	3.42777	3.43798	0.466358	3.32771	0.160792	0.735933
1H1ca_00289	putative protein	942	2212.85	20850	740.357	4.83157	1648.53	15534	546.378	4.14356	1335.44	12583	423.799	3.98309	895.028	8434	341.346	4.16109	640.813	6038	214.975	3.9135	1214.65	11446	394.955	3.59429	4.31945	0.450816	3.88963	0.284152	0.256805
1H1ca_00290	Inosine-5'-monophosphate dehydrogenase	759	3806.26	28894	1273.36	8.30996	2828.49	21476	937.503	7.10973	2318.08	17599	735.653	6.91405	1581.59	12008	603.171	7.3528	1089.49	8272	365.522	6.65414	2037.33	15467	662.384	6.02802	7.44465	0.755922	6.67832	0.662722	0.278419
1H1ca_00291	Inosine-5'-monophosphate dehydrogenase	564	6197.4	34973	2074.15	13.5359	4746.98	26794	1574.05	11.9371	4247.12	23974	1348.62	12.675	2532.56	14297	966.446	11.7812	1839.59	10383	617.431	11.24	3147.66	17766	1023.9	9.31796	12.7161	0.800347	10.7797	1.29453	0.114774
1H1ca_00292	GTPase Era	642	2505.57	16098	838.731	5.47356	1882.24	12094	624.16	4.73344	1534.14	9857	487.121	4.57822	987.598	6345	376.798	4.59326	752.729	4837	252.689	4.60007	1456.4	9356	473.697	4.31087	4.92845	0.478536	4.5014	0.165034	0.281423
1H1ca_00293	hypothetical protein	381	1727.52	6590	578.558	3.77567	1327.38	5063	440.295	3.33906	1064.93	4063	338.336	3.17986	680.383	2596	259.772	3.16668	548.467	2092	184.154	3.35243	1014.46	3870	330.165	3.00467	3.43156	0.308531	3.17459	0.174018	0.297865
1H1ca_00294	hypothetical protein	393	1544.32	6072	516.803	3.37266	847.272	3333	280.998	2.131	897.206	3528	284.815	2.67684	504.929	1985	192.566	2.34743	425.323	1672	142.688	2.59757	852.069	3350	277.075	2.52152	2.72686	0.62238	2.48884	0.128234	0.583024
1H1ca_00295	hypothetical protein	1170	5096.53	59644	1705.17	11.1279	3538.04	41406	1172.57	8.8924	3593.54	42058	1140.49	10.7189	2688.82	31475	1025.63	12.5027	1531.97	17934	514.086	9.35868	4433.75	51896	1441.76	13.1207	10.2465	1.19041	11.6607	2.01742	0.372536
1H1ca_00296	30S ribosomal protein S15	459	4492.93	20630	1503.39	9.81115	3774.39	17332	1251.11	9.48806	2680.23	12309	850.819	7.99644	1026.13	4712	391.385	4.77108	589.754	2709	197.943	3.60346	2325.84	10679	756.246	6.88221	9.09863	0.968121	5.08558	1.66185	0.0363999
1H1ca_00297	hypothetical protein	1215	2978.83	36197	996.512	6.50324	2730.83	33184	904.927	6.86268	1852.82	22515	587.926	5.52563	556.344	6761	212.152	2.58618	373.868	4544	125.431	2.28342	1173.61	14261	381.521	3.47203	6.29724	0.691955	2.78054	0.617685	0.00718241
1H1ca_00298	hypothetical protein	246	1518.35	3742	508.809	3.32049	1203.71	2968	399.751	3.03159	899.902	2218	286.058	2.68852	186.951	461	71.4459	0.870943	155.309	383	52.2166	0.950577	384.553	948	125.262	1.13994	3.01356	0.316413	0.987154	0.13818	0.00953878
1H1ca_00299	30S ribosomal protein S3Ae	615	3539.66	21776	1184.37	7.72923	3200.22	19686	1060.58	8.04311	2333.84	14359	740.757	6.96203	525.86	3235	200.545	2.44469	483.159	2973	162.13	2.9515	1023.7	6298	332.869	3.02927	7.57819	0.556184	2.80849	0.31745	0.00100544
1H1ca_00300	2,3-bisphosphoglycerate-independent phosphoglycerate mutase 1	1236	751.642	9293	251.492	1.64123	676.002	8357	224.023	1.69892	550.257	6803	174.626	1.64123	369.314	4566	140.841	1.71689	253.74	3137	85.1218	1.5496	554.769	6861	180.432	1.64202	1.66047	0.0332963	1.63617	0.0837967	0.686504
1H1ca_00301	hypothetical protein	879	682.174	5998	228.246	1.48954	612.109	5383	202.907	1.53878	500.94	4405	158.995	1.49432	487.73	4289	186.028	2.26773	366.654	3226	123.089	2.24078	656.777	5776	213.591	1.94379	1.50756	0.0271442	2.15076	0.179754	0.0256089
1H1ca_00302	hypothetical protein	837	336.023	2815	112.496	0.734152	507.355	4248	168.159	1.27527	360.512	3019	114.436	1.07553	351.923	2947	134.235	1.63636	314.069	2630	105.384	1.91846	519.878	4353	169.047	1.53841	1.02832	0.273619	1.69775	0.197321	0.0413252
1H1ca_00303	hypothetical protein	591	407.914	2412	136.514	0.890888	362.728	2145	120.254	0.911972	309.134	1828	98.1331	0.922306	344.633	2038	131.47	1.60266	267.714	1583	89.8335	1.63537	440.733	2606	143.328	1.30436	0.908396	0.0160003	1.51413	0.182402	0.0291336
1H1ca_00304	ATP-dependent RNA helicase DbpA	2025	371.923	7533	124.431	0.812037	314.891	6378	104.357	0.791409	235.174	4763	74.6247	0.701362	143.528	2907	54.7308	0.667182	91.1432	1846	30.5739	0.556582	201.575	4083	65.539	0.596437	0.768276	0.0588621	0.606734	0.0560139	0.0411309
1H1ca_00305	hypothetical protein	807	894.716	7225	299.468	1.95433	870.237	7026	288.467	2.18764	592.584	4784	188.081	1.76768	466.032	3763	177.776	2.16713	288.914	2332	96.9169	1.76432	566.286	4571	184.112	1.67551	1.9699	0.21041	1.86899	0.261987	0.638898
1H1ca_00306	hypothetical protein	429	2632.97	11303	881.297	5.75135	1897	8143	628.909	4.76945	1622.28	6964	515.025	4.84048	1010.25	4338	385.517	4.69955	753.606	3235	252.907	4.60405	1439.35	6178	468.097	4.25991	5.12047	0.547631	4.52117	0.231239	0.222893
1H1ca_00307	tRNA N6-adenosine threonylcarbamoyltransferase	2232	367.037	8194	122.797	0.801373	330.079	7370	109.404	0.829688	257.299	5745	81.6625	0.767507	176.198	3934	67.1973	0.819151	140.272	3134	47.0923	0.857291	322.535	7202	104.883	0.954485	0.79953	0.0311327	0.876976	0.0697814	0.221258
1H1ca_00308	hypothetical protein	603	593.655	3581	198.643	1.29634	528.877	3190	175.281	1.32928	506.126	3053	160.634	1.50972	323.239	1950	123.29	1.50294	259.101	1563	86.9333	1.58258	543.74	3280	176.808	1.60904	1.37846	0.11486	1.56485	0.0552267	0.126854
1H1ca_00309	hypothetical protein	1128	108.936	1229	36.4442	0.237835	99.4193	1122	32.9568	0.249934	67.1135	758	21.32	0.200377	37.3227	421	14.2293	0.173459	22.5053	254	7.5521	0.137482	95.7252	1080	31.1215	0.283221	0.229384	0.0258386	0.198054	0.0759187	0.568389
1H1ca_00310	hypothetical protein	312	8680.22	27121	2907.62	18.9751	10012.2	31281	3321.9	25.1923	6521.6	20384	2072.82	19.4815	1790.28	5593	683.442	8.33133	1724.37	5387	579.078	10.5418	3290.88	10281	1071.09	9.74745	21.2164	3.45246	9.5402	1.11973	0.0307311
1H1ca_00311	50S ribosomal protein L10	849	10361.8	88015	3467.65	22.6299	8951.86	76042	2967.61	22.5054	7189.42	61076	2282.39	21.4511	2063.97	17532	787.291	9.59727	1585.13	13465	531.916	9.68327	3695.64	31391	1201.83	10.9372	22.1957	0.647837	10.0726	0.75004	0.000230045
1H1ca_00312	50S ribosomal protein L1	642	11269.4	72376	3770.91	24.6089	9823.96	63097	3256.38	24.6954	7741.34	49725	2457.35	23.0954	2787.39	17903	1063.17	12.9603	1800.43	11564	604.112	10.9976	4995.86	32088	1624.62	14.7849	24.1335	0.899965	12.9142	1.89408	0.0114459
1H1ca_00313	50S ribosomal protein L11	477	5820.53	27776	1947.77	12.7111	5855.17	27944	1941.02	14.7201	4542.24	21677	1441.81	13.5509	1815.91	8667	692.727	8.44451	1165.69	5563	391.143	7.12056	3183.05	15191	1035.17	9.42059	13.6608	1.00884	8.32855	1.15439	0.00916796
1H1ca_00314	Transcription elongation factor Spt5	474	1443.76	6845	483.038	3.15231	1152.85	5466	382.078	2.89756	818.911	3883	259.906	2.44273	362.935	1721	138.425	1.68743	342.952	1626	115.05	2.09443	811.209	3846	263.74	2.40017	2.83089	0.359495	2.06068	0.357563	0.0782528
1H1ca_00315	hypothetical protein	204	1210.99	2475	405.818	2.64837	932.961	1906	309.566	2.34766	667.936	1365	212.29	1.99521	342.647	700	130.822	1.59475	277.157	566	93.0531	1.69398	647.27	1322	210.643	1.91695	2.33043	0.326952	1.73523	0.165016	0.106431
1H1ca_00316	Cell division protein FtsZ 1	1167	3241.31	37830	1084.31	7.07618	2652.58	30960	879.004	6.6661	1802.16	21033	571.817	5.37424	980.122	11439	373.705	4.55555	738.227	8616	247.616	4.50773	1608.99	18779	523.054	4.76005	6.37223	0.888297	4.60778	0.134024	0.0766097
1H1ca_00317	hypothetical protein	1320	778.003	10272	260.296	1.69869	791.427	10450	262.303	1.98923	570.818	7536	181.131	1.70237	322.779	4262	123.098	1.5006	227.976	3010	76.4781	1.39224	510.805	6744	166.069	1.51131	1.79678	0.166676	1.46805	0.0658677	0.0864272
1H1ca_00318	hypothetical protein	177	2016.08	3573	675.221	4.40649	1954.46	3463	648.246	4.9161	1778.63	3153	565.168	5.31175	866.096	1535	330.634	4.0305	709.034	1256	237.991	4.33251	1155.75	2048	376.099	3.42268	4.87815	0.453763	3.92857	0.463399	0.0849807
1H1ca_00319	hypothetical protein	1203	959.895	11551	321.174	2.09598	972.081	11698	322.186	2.44336	772.21	9294	245.112	2.30369	598.867	7206	228.371	2.78389	380.212	4575	127.547	2.32193	695.841	8373	226.236	2.05885	2.28103	0.174769	2.38823	0.367038	0.692671
1H1ca_00320	hypothetical protein	1851	802.091	14860	268.534	1.75245	725.136	13437	240.523	1.82405	602.279	11155	191.201	1.79701	433.273	8024	165.271	2.01469	295.072	5465	99.0212	1.80263	515.458	9549	167.686	1.52603	1.79118	0.0361328	1.78112	0.245042	0.950272
1H1ca_00321	Zinc metalloprotease	1140	423.526	4829	141.69	0.924667	366.3	4177	121.4	0.920664	323.659	3690	102.695	0.965179	148.321	1691	56.5523	0.689386	130.611	1489	43.8061	0.797468	241.923	2758	78.6384	0.715648	0.936845	0.0246211	0.734167	0.0563705	0.0293589
1H1ca_00322	hypothetical protein	273	1952.92	5335	653.669	4.26584	1605.98	4387	532.434	4.03782	1571.34	4293	498.913	4.68905	693.421	1895	264.642	3.22605	681.092	1861	228.627	4.16205	987.385	2698	321.236	2.92341	4.33094	0.330444	3.43717	0.645744	0.166413
1H1ca_00323	hypothetical protein	744	804.87	5991	269.347	1.75776	727.626	5416	241.194	1.82914	678.372	5050	215.35	2.02397	428.191	3187	163.313	1.99082	320.911	2389	107.693	1.9605	561.196	4177	182.489	1.66074	1.87031	0.137777	1.87069	0.182451	0.99788
1H1ca_00324	Isoleucine--tRNA ligase	3177	427.68	13589	143.073	0.933692	390.054	12393	129.247	0.980169	261.193	8299	82.8773	0.778924	110.546	3513	42.1573	0.513908	69.022	2193	23.1508	0.421449	167.706	5330	54.5325	0.496273	0.897603	0.10537	0.47721	0.0490889	0.0245517
1H1ca_00325	hypothetical protein	450	293.369	1324	98.4151	0.642257	308.784	1394	102.639	0.77838	294.044	1328	93.6295	0.879979	244.536	1104	93.5337	1.1402	227.08	1025	76.3934	1.3907	289.027	1304	94.1912	0.857186	0.766878	0.11927	1.12936	0.266923	0.164829
1H1ca_00326	Potassium-transporting ATPase ATP-binding subunit	2724	274.235	7471	91.7398	0.598694	252.713	6885	83.7448	0.635095	225.388	6141	71.5252	0.672231	316.71	8629	120.772	1.47224	259.164	7061	86.9368	1.58264	401.326	10934	130.472	1.18736	0.635345	0.0367616	1.41408	0.203957	0.0228037
1H1ca_00327	hypothetical protein	1650	113.689	1876	38.0308	0.248189	123.985	2046	41.0849	0.311575	97.9218	1616	31.0731	0.292041	69.9836	1155	26.6876	0.325328	53.0848	876	17.8059	0.324147	102.819	1697	33.4305	0.304234	0.283937	0.0324578	0.317903	0.0118525	0.23076
1H1ca_00328	6-hydroxymethyl-7,8-dihydropterin pyrophosphokinase	621	270.486	1681	90.5445	0.590893	259.238	1611	85.9538	0.651847	249.433	1550	79.1894	0.744263	147.077	915	56.1748	0.684784	142.103	883	47.6885	0.868145	244.826	1521	79.6128	0.724516	0.66234	0.077214	0.759148	0.0964616	0.267838
1H1ca_00329	manganese-dependent inorganic pyrophosphatase	1473	924.247	13616	309.195	2.01781	725.765	10691	240.479	1.82372	612.267	9020	194.281	1.82596	387.562	5709	147.764	1.80128	381.448	5619	127.938	2.32905	674.226	9932	219.169	1.99455	1.88918	0.111448	2.04163	0.267018	0.457795
1H1ca_00330	tRNA-Lys(ctt)	74	0	0	0	0	0	0	0	0	0	0	0	0	0	0	0	0	0	0	0	0	0	0	0	0	0	0	0	0
1H1ca_00331	hypothetical protein	126	246.254	312	82.8267	0.540527	218.056	276	72.5771	0.550402	164.373	208	52.3745	0.492243	127.294	161	48.7155	0.593854	187.27	237	63.0845	1.14842	273.087	346	89.2587	0.812298	0.527729	0.0311246	0.851524	0.279357	0.184154
1H1ca_00332	hypothetical protein	210	352.395	741	118.028	0.770251	263.748	555	87.5658	0.664072	205.167	432	65.2667	0.613411	181.2	382	69.3515	0.845411	236.381	498	79.5343	1.44788	348.614	734	113.611	1.03392	0.682584	0.0800518	1.10907	0.308186	0.146142
1H1ca_00333	Vitamin B12 import ATP-binding protein BtuD	882	564.151	4976	188.711	1.23153	468.914	4136	155.372	1.17829	470.964	4154	149.425	1.40438	301.315	2658	114.894	1.40059	302.038	2664	101.3	1.84412	544.327	4802	176.97	1.61051	1.27141	0.118193	1.61841	0.221871	0.0966744
1H1ca_00334	hypothetical protein	1812	621.88	11269	208.024	1.35756	551.321	9991	182.689	1.38545	511.348	9269	162.294	1.52532	368.356	6675	140.445	1.71205	264.19	4788	88.6218	1.61331	569.336	10317	185.072	1.68425	1.42279	0.0898789	1.66987	0.050914	0.0255397
1H1ca_00335	hypothetical protein	1074	338.091	3632	113.117	0.738201	303.318	3259	100.54	0.762468	296.571	3187	94.1466	0.884839	245.88	2642	93.7865	1.14328	218.548	2348	73.3227	1.3348	363.082	3901	118.064	1.07444	0.795176	0.0785915	1.18417	0.134913	0.0229229
1H1ca_00336	hypothetical protein	213	112.526	240	37.6893	0.24596	94.2676	201	31.2664	0.237115	121.352	259	38.5787	0.362583	75.9343	162	28.9966	0.353475	71.3286	152	23.9336	0.435699	129.39	276	42.1187	0.383301	0.281888	0.0700237	0.390825	0.041625	0.103438
1H1ca_00337	hypothetical protein	645	355.029	2291	118.81	0.775352	333.676	2153	110.597	0.838737	305.633	1972	97.0005	0.911661	200.392	1293	76.4277	0.931672	162.412	1048	54.4937	0.99203	272.174	1756	88.4932	0.805332	0.841923	0.0682009	0.909678	0.0952726	0.390343
1H1ca_00338	hypothetical protein	960	349.988	3360	117.072	0.764014	313.399	3009	103.851	0.787576	270.797	2600	85.9269	0.807586	233.68	2244	89.1176	1.08636	175.203	1684	58.8323	1.07101	368.382	3537	119.759	1.08987	0.786399	0.0218001	1.08241	0.0100293	0.00218333
1H1ca_00339	putative metalloprotease	369	516.802	1908	172.957	1.12872	427.545	1579	141.781	1.07522	407.122	1503	129.229	1.21456	223.225	824	85.1359	1.03783	162.027	601	54.6252	0.994424	362.466	1339	117.95	1.07341	1.13951	0.0702909	1.03522	0.039556	0.111007
1H1ca_00340	FAD synthase	354	486.297	1722	162.711	1.06185	410.867	1455	136.182	1.03276	365.362	1294	115.973	1.08998	187.22	663	71.4039	0.870431	143.692	509	48.2235	0.877884	332.048	1176	107.981	0.982685	1.06154	0.028608	0.910333	0.0627691	0.0628997
1H1ca_00341	hypothetical protein	1044	469.289	4903	157.09	1.02517	388.225	4055	128.692	0.97596	333.824	3487	105.969	0.995951	202.974	2120	77.4189	0.943755	192.403	2010	64.5714	1.17549	358.308	3743	116.537	1.06055	0.999035	0.024761	1.05993	0.115869	0.467289
1H1ca_00342	putative methanogenesis regulatory protein FilR2	447	1023.9	4588	343.322	2.24052	815.425	3653	270.772	2.05345	883.17	3954	280.644	2.63764	636.595	2850	243.08	2.9632	431.398	1932	144.959	2.6389	684.89	3067	223.024	2.02963	2.31056	0.298317	2.54391	0.473981	0.522647
1H1ca_00343	Adaptive-response sensory-kinase SasA	1668	205.068	3421	68.603	0.447703	202.914	3385	67.2394	0.509923	153.826	2566	48.8076	0.458719	171.082	2856	65.2791	0.795768	125.534	2094	42.1042	0.766486	223.947	3736	72.8041	0.662553	0.472119	0.0331983	0.741602	0.0700065	0.0264652
1H1ca_00344	hypothetical protein	1155	507.663	5865	169.853	1.10846	484.616	5600	160.645	1.21828	410.703	4746	130.369	1.22527	373.307	4313	142.367	1.73549	221.681	2561	74.3656	1.35379	465.68	5380	151.407	1.37788	1.18401	0.0655013	1.48905	0.21376	0.141914
1H1ca_00345	hypothetical protein	1032	140.207	1447	46.9002	0.306071	158.327	1634	52.4606	0.397845	135.658	1400	43.0403	0.404515	89.5126	924	34.1353	0.416117	60.8479	628	20.4091	0.371537	164.038	1693	53.324	0.485275	0.36948	0.0550081	0.42431	0.0573096	0.31777
1H1ca_00346	DNA repair protein NreA	1152	116.136	1339	38.8789	0.253724	135.62	1564	44.9827	0.341135	97.3863	1123	30.9282	0.290679	94.8628	1094	36.2057	0.441356	52.0226	600	17.468	0.317996	142.129	1639	46.2457	0.420859	0.295182	0.0438759	0.393404	0.0661042	0.121364
1H1ca_00347	DNA ligase	1671	249.487	4169	83.4529	0.544614	254.95	4261	84.4882	0.640732	189.019	3159	59.9791	0.563715	150.804	2522	57.5414	0.701443	115.067	1923	38.5965	0.70263	222.724	3722	72.4011	0.658886	0.583025	0.0508792	0.687653	0.0249202	0.085401
1H1ca_00348	hypothetical protein	1176	395.61	4653	132.346	0.863692	341.301	4014	113.092	0.857653	348.144	4095	110.477	1.03832	267.311	3144	101.927	1.24251	208.146	2448	69.815	1.27095	410.956	4834	133.612	1.21593	0.919897	0.102606	1.24313	0.0275123	0.034169
1H1ca_00349	hypothetical protein	1023	309.861	3171	103.683	0.676634	261.565	2676	86.6705	0.657282	259.118	2651	82.2169	0.772717	132.416	1355	50.4981	0.615584	116.611	1193	39.1119	0.712012	210.327	2152	68.3773	0.622267	0.702217	0.0618184	0.649954	0.0538474	0.350133
1H1ca_00350	hypothetical protein	1296	260.982	3384	87.3396	0.569978	232.954	3020	77.2081	0.585522	190.698	2472	60.516	0.568761	378.37	4905	144.293	1.75897	239.266	3104	80.327	1.46231	315.849	4094	102.68	0.934443	0.574759	0.00934195	1.38524	0.417631	0.0782929
1H1ca_00351	hypothetical protein	792	417.668	3308	139.71	0.911745	356.787	2826	118.225	0.896579	295.314	2339	93.6984	0.880627	204.764	1623	78.1277	0.952395	156.298	1238	52.4252	0.954374	292.115	2314	94.9693	0.864268	0.896325	0.0155724	0.923679	0.0514613	0.471154
1H1ca_00352	hypothetical protein	1212	0.8251	10	0.276	0.00180118	0.0825	1	0.0273	0.000207035	0	0	0	0	0.4125	5	0.1573	0.00191752	0.33	4	0.1107	0.00201524	0.165	2	0.0536	0.000487786	0.000669419	0.000985621	0.00147352	0.000855064	0.364072
1H1ca_00353	hypothetical protein	111	77.3333	87	26.217	0.171092	55.982	63	18.8052	0.142613	57.7748	65	18.5788	0.174613	32.0811	36	12.3649	0.150731	32.0811	36	10.8774	0.198018	55.2162	62	18.1557	0.165226	0.162774	0.0175486	0.171325	0.024226	0.65453
1H1ca_00354	hypothetical protein	237	323.958	768	108.392	0.707369	252.207	598	83.6014	0.634007	317.548	753	100.803	0.947399	147.127	349	56.1421	0.684386	149.316	354	50.0956	0.911965	242.515	575	78.8614	0.717678	0.762931	0.163913	0.771343	0.122915	0.947784
1H1ca_00355	Histidinol dehydrogenase	1251	489.197	6120	163.637	1.06789	564.56	7064	187.092	1.41885	426.942	5342	135.48	1.27331	497.659	6226	189.742	2.313	275.293	3444	92.3316	1.68085	597.121	7473	194.17	1.76705	1.25336	0.176312	1.9203	0.34281	0.0956511
1H1ca_00356	hypothetical protein	171	174.21	299	58.4872	0.381688	149.327	256	49.6026	0.376171	123.684	212	39.3339	0.369681	96.7836	166	37.0104	0.451166	66.5614	114	22.3591	0.407036	139.556	239	45.4304	0.413439	0.37585	0.00601478	0.42388	0.0238457	0.0773805
1H1ca_00357	3'-5' exoribonuclease YhaM	957	166.364	1593	55.6788	0.36336	167.399	1604	55.5333	0.421147	159.752	1530	50.7232	0.476723	142.577	1365	54.3792	0.662895	93.744	898	31.4709	0.572912	210.825	2020	68.6096	0.624381	0.420413	0.0566806	0.620063	0.045147	0.0174831
1H1ca_00358	hypothetical protein	237	215.468	511	72.1205	0.470658	205.017	487	68.0834	0.516324	237.679	564	75.5019	0.709606	156.869	373	60.0029	0.73145	119.169	283	40.0482	0.729057	190.92	453	62.1291	0.565405	0.565533	0.126842	0.675304	0.0951825	0.316624
1H1ca_00359	hypothetical protein	1299	193.862	2520	64.89	0.423472	147.266	1914	48.8195	0.370232	139.838	1818	44.4029	0.417322	98.5127	1280	37.5675	0.457957	72.03	936	24.1664	0.439937	135.765	1764	44.1402	0.401698	0.403679	0.0291292	0.433197	0.0287288	0.300037
1H1ca_00360	hypothetical protein	585	179.21	1051	60.0943	0.392175	194.954	1143	64.7368	0.490944	164.822	966	52.39	0.492389	135.877	796	51.8763	0.632384	96.8513	568	32.564	0.592811	236.212	1383	76.8443	0.699321	0.458506	0.0574398	0.641506	0.0538376	0.0275343
1H1ca_00361	Photosystem I assembly protein Ycf3	885	212.199	1880	71.056	0.463712	186.382	1651	61.8108	0.468754	185.782	1647	59.0442	0.554928	166.606	1478	63.6712	0.776167	113.302	1007	38.162	0.69472	320.992	2844	104.456	0.950598	0.495802	0.0512667	0.807161	0.130724	0.0615974
1H1ca_00362	hypothetical protein	246	289.793	715	97.2203	0.63446	211.155	521	70.1719	0.532162	320.228	790	101.887	0.957587	258.228	637	98.7225	1.20345	227.724	562	76.6207	1.39484	438.776	1082	142.968	1.30107	0.708075	0.222057	1.29979	0.0957015	0.0514092
1H1ca_00363	hypothetical protein	1296	190.069	2465	63.6206	0.415188	209.812	2720	69.5384	0.527358	166.133	2154	52.7312	0.495595	150.246	1948	57.3054	0.698566	95.7022	1241	32.1153	0.584643	198.589	2575	64.5829	0.587736	0.479384	0.0578103	0.623648	0.0648993	0.0637906
1H1ca_00364	hypothetical protein	1794	172.663	3098	57.7624	0.376957	172.477	3095	57.1609	0.433491	103.103	1851	32.7349	0.30766	68.0446	1221	25.9481	0.316314	45.1343	810	15.1428	0.275667	114.432	2053	37.1973	0.338514	0.372706	0.0630236	0.310165	0.0318714	0.264811
1H1ca_00365	Glycosyltransferase AglD	708	378.17	2678	126.521	0.825677	383.127	2713	126.963	0.962849	266.191	1885	84.4705	0.793898	132.737	940	50.6182	0.617048	108.572	769	36.4282	0.663157	255.484	1809	83.0521	0.755815	0.860815	0.0897831	0.678673	0.0706729	0.0700919
1H1ca_00366	Deglycase	516	632.215	3263	211.521	1.38039	693.655	3580	229.876	1.74331	464.126	2396	147.321	1.3846	230.874	1192	88.0721	1.07362	196.26	1013	65.8422	1.19862	406.087	2096	132.034	1.20158	1.50278	0.208319	1.15794	0.0730386	0.113762
1H1ca_00367	hypothetical protein	540	66.2481	358	22.1756	0.144718	66.6481	360	22.0887	0.167514	56.8444	307	18.0373	0.169524	26.4556	143	10.0961	0.123074	17.5889	96	5.9624	0.108542	53.5148	289	17.396	0.158312	0.160587	0.0137761	0.129976	0.0255927	0.165633
1H1ca_00368	hypothetical protein	447	384.689	1721	128.783	0.84044	346.738	1551	114.965	0.871858	274.119	1226	87.0182	0.817843	200.383	896	76.4209	0.931589	117.826	527	39.541	0.719824	286.436	1281	93.1509	0.847719	0.843387	0.0271265	0.833044	0.106643	0.885632
1H1ca_00369	hypothetical protein	678	2487.81	16877	832.629	5.43374	1680.2	11399	557.055	4.22453	1656.54	11235	525.739	4.94117	1110.17	7530	423.425	5.16166	849.472	5764	285.127	5.1906	1432.34	9715	465.756	4.23861	4.86653	0.608118	4.86362	0.541471	0.995457
1H1ca_00370	hypothetical protein	417	137.154	572	45.8824	0.299429	158.727	662	52.5996	0.398899	152.516	636	48.3892	0.454787	65.4652	273	24.9596	0.304263	54.1942	226	18.1768	0.330899	112.604	470	36.6359	0.333405	0.384374	0.0786874	0.322856	0.0161502	0.31588
1H1ca_00371	CTP synthase	1581	571.43	9036	191.175	1.24761	517.583	8185	171.533	1.30085	374.937	5929	118.981	1.11824	175.288	2772	66.8456	0.814864	161.753	2558	54.2642	0.987852	347.019	5489	112.851	1.027	1.22224	0.0939163	0.943239	0.112887	0.0460477
1H1ca_00372	GMP synthase [glutamine-hydrolyzing] subunit B	918	545.241	5007	182.44	1.19061	502.031	4611	166.423	1.2621	381.511	3503	121.067	1.13785	201.161	1847	76.7072	0.935079	198.106	1819	66.4561	1.2098	368.256	3382	119.75	1.08979	1.19686	0.0623602	1.07822	0.137725	0.307056
1H1ca_00373	[LysW]-aminoadipate semialdehyde/glutamate semialdehyde transaminase	1137	490.414	5577	164.069	1.07071	524.936	5969	173.941	1.31911	365.26	4154	115.913	1.08941	218.785	2488	83.426	1.01698	202.131	2301	67.8736	1.2356	429.926	4889	139.767	1.27195	1.15976	0.138324	1.17485	0.137916	0.902032
1H1ca_00374	Histidinol-phosphate aminotransferase	1068	300.656	3212	100.598	0.656504	300.592	3213	99.6782	0.755929	214.181	2288	67.9691	0.638809	140.477	1501	53.5823	0.653181	118.029	1261	39.5994	0.720887	255.612	2731	83.1181	0.756416	0.683753	0.0631304	0.710161	0.0524465	0.616195
1H1ca_00375	Putative adenylate kinase	516	342.165	1779	115.322	0.752591	293.378	1526	97.9864	0.743099	247.207	1290	79.3171	0.745464	141.225	737	54.454	0.663807	113.159	589	38.2834	0.69693	235.678	1226	77.23	0.702831	0.747058	0.00495229	0.687856	0.0210349	0.0416584
1H1ca_00376	Archaetidylinositol phosphate synthase	606	573.256	3475	191.809	1.25174	580.63	3520	192.456	1.45953	558.541	3386	177.273	1.6661	368.903	2236	140.673	1.71484	236.688	1435	79.4189	1.44578	516.12	3129	167.833	1.52737	1.45913	0.207162	1.56266	0.137957	0.523312
1H1ca_00377	hypothetical protein	693	326.144	2264	109.277	0.713142	322.863	2238	107.001	0.811463	233.847	1621	74.2124	0.697487	167.216	1159	63.762	0.777274	117.307	813	39.3461	0.716276	318.822	2210	103.658	0.943342	0.740703	0.0617784	0.812297	0.117515	0.419195
1H1ca_00378	Coenzyme PQQ synthesis protein E	1188	348.416	4142	116.622	0.761074	284.842	3385	94.4068	0.715952	218.54	2598	69.3825	0.652093	120.663	1434	46.0198	0.560992	90.117	1071	30.2355	0.550422	259.437	3083	84.3533	0.767657	0.709713	0.0547674	0.626357	0.122483	0.394464
1H1ca_00379	hypothetical protein	483	187.522	907	62.8125	0.409914	156.559	758	51.9976	0.394334	123.155	596	39.1495	0.367947	79.4203	384	30.3107	0.369495	53.3168	258	17.915	0.326133	142.437	689	46.3679	0.421971	0.390735	0.0212188	0.372533	0.0479908	0.608971
1H1ca_00380	hypothetical protein	531	252.072	1341	84.4735	0.551274	206.518	1098	68.5123	0.519576	193.753	1030	61.5417	0.578401	113.883	606	43.5101	0.530398	91.6045	487	30.7595	0.559961	217.942	1160	71.0082	0.64621	0.549755	0.0294424	0.578856	0.0601734	0.530299
1H1ca_00381	Coenzyme PQQ synthesis protein E	1092	332.147	3628	111.13	0.725233	267.415	2921	88.6278	0.672126	217.516	2376	69.032	0.648799	144.082	1574	54.9533	0.669894	106.445	1163	35.7192	0.65025	267.962	2927	87.1255	0.792885	0.682059	0.0391823	0.704343	0.0773062	0.699637
1H1ca_00382	hypothetical protein	591	533.942	3156	178.622	1.16569	446.188	2639	147.949	1.122	449.997	2660	142.798	1.34209	251.41	1487	95.9258	1.16936	213.151	1260	71.5036	1.30169	435.481	2574	141.568	1.28834	1.20994	0.116515	1.25313	0.0728538	0.624011
1H1ca_00383	hypothetical protein	246	1031.12	2538	345.098	2.25211	838.943	2065	278.129	2.10924	1001.03	2464	317.784	2.9867	791.358	1948	301.902	3.68025	568.382	1399	190.734	3.47221	1117.33	2750	363.365	3.3068	2.44937	0.470799	3.48642	0.187133	0.0711652
1H1ca_00384	hypothetical protein	378	3908.34	14776	1307.53	8.53293	2627.42	9933	870.662	6.60283	3013.2	11392	956.17	8.98659	1971.25	7453	751.711	9.16354	2018.51	7631	677.071	12.3257	2630.56	9946	855.267	7.78336	8.04086	1.26583	9.75754	2.32872	0.343633
1H1ca_00385	Type A flavoprotein FprA	1173	1661.33	19493	555.862	3.62755	1139.58	13370	377.654	2.86401	988.379	11597	313.671	2.94805	668.75	7847	255.045	3.10906	547.594	6425	183.704	3.34425	1297.18	15219	421.729	3.83794	3.14657	0.418739	3.43042	0.372001	0.444698
1H1ca_00386	Rubredoxin	138	588.522	817	198.029	1.29234	449.978	625	150.059	1.138	386.094	537	123.459	1.16033	232.616	323	89.235	1.0878	243.957	339	82.3882	1.49984	498.993	693	163.23	1.48547	1.1969	0.0834302	1.3577	0.233855	0.378569
1H1ca_00387	hypothetical protein	234	356.526	837	119.645	0.780805	345.081	811	114.833	0.870857	402.791	946	128.263	1.20548	252.897	594	96.7793	1.17976	195.291	459	65.7872	1.19762	389.923	915	127.101	1.15669	0.952389	0.223762	1.17802	0.0205239	0.224121
1H1ca_00388	hypothetical protein	330	3550.6	11718	1187.75	7.75127	2674.1	8826	886.157	6.72034	3641.28	12018	1155.43	10.8594	1508.52	4979	575.228	7.01217	706.312	2331	236.904	4.31272	1917.76	6330	623.498	5.67414	8.44373	2.1546	5.66634	1.34974	0.154834
1H1ca_00389	hypothetical protein	1128	8.0559	91	2.6985	0.0176104	5.7482	65	1.9093	0.0144795	3.6294	41	1.1532	0.0108384	3.977	45	1.521	0.0185414	1.4947	17	0.5055	0.00920237	5.4965	62	1.7866	0.0162589	0.0143096	0.00338944	0.0146676	0.00486863	0.923357
1H1ca_00390	hypothetical protein	945	1183.22	11183	395.834	2.58321	840.694	7946	278.598	2.1128	846.318	7999	268.553	2.52401	392.968	3716	149.919	1.82754	279.951	2646	93.908	1.70955	636.604	6017	206.963	1.88347	2.40669	0.256239	1.80685	0.0887873	0.0618743
1H1ca_00391	hypothetical protein	204	92.8873	190	31.1537	0.203309	74.3529	152	24.6873	0.187221	46.8922	96	14.9303	0.140323	31.7549	65	12.1477	0.148083	19.0196	39	6.4118	0.116724	56.1912	115	18.3237	0.166755	0.176953	0.032727	0.143854	0.0252823	0.259734
1H1ca_00392	Ribosomal protein S12 methylthiotransferase RimO	1368	1146.16	15681	383.419	2.50219	835.199	11426	276.738	2.0987	877.286	12002	278.352	2.6161	712.716	9750	271.725	3.3124	631.581	8642	211.872	3.85701	1126.78	15415	366.271	3.33325	2.40568	0.271884	3.50089	0.308592	0.0191735
1H1ca_00393	hypothetical protein	1101	75.4487	831	25.2464	0.164758	77.0209	848	25.5193	0.193531	62.109	684	19.7104	0.185249	63.3869	698	24.1702	0.294641	31.1453	343	10.4484	0.190208	113.775	1253	36.9921	0.336646	0.18118	0.0148093	0.273832	0.0754044	0.171998
1H1ca_00394	ATP-dependent DNA helicase Rep	3180	251.81	8008	84.2331	0.549705	218.766	6958	72.4967	0.549793	207.213	6591	65.7584	0.618032	293.996	9351	112.11	1.36664	174.697	5558	58.6187	1.06712	360.435	11463	117.17	1.0663	0.572515	0.0394191	1.16669	0.173164	0.0285114
1H1ca_00395	hypothetical protein	144	160.278	232	53.8904	0.351689	150.833	218	50.1597	0.380396	140.181	203	44.726	0.420358	249.049	361	95.5777	1.16511	209.41	303	70.5708	1.28471	388.049	562	126.858	1.15447	0.384151	0.034484	1.20143	0.0723134	0.00318772
1H1ca_00396	hypothetical protein	1347	1.2383	17	0.4222	0.00275528	0.2116	3	0.0738	0.000559676	0.7246	10	0.2355	0.00221335	1.7416	24	0.6793	0.00828083	1.2257	17	0.4233	0.00770596	3.0438	42	1.0135	0.00922335	0.00184279	0.00114378	0.00840338	0.000766082	0.00372331
1H1ca_00397	hypothetical protein	438	68.2009	299	22.8341	0.149015	48.589	213	16.1126	0.122193	62.0342	272	19.7025	0.185174	76.6826	336	29.2467	0.356524	44.6918	196	15.0081	0.273215	136.772	600	44.5269	0.405217	0.152129	0.0316056	0.344985	0.0667532	0.0455716
1H1ca_00398	hypothetical protein	156	24.25	38	8.1479	0.0531732	26.8397	42	8.9204	0.0676496	24.8718	39	7.9317	0.0745463	15.2244	24	5.8654	0.0715006	13.9808	22	4.7298	0.0861036	34.9808	55	11.46	0.104292	0.0651235	0.0109075	0.0872986	0.0164281	0.146596
1H1ca_00399	hypothetical protein	177	30.4294	54	10.2048	0.0665965	18.6215	33	6.1773	0.0468467	16.9492	30	5.3774	0.0505396	16.8192	30	6.4619	0.0787721	17.5085	31	5.874	0.106933	42.8362	76	13.9568	0.127014	0.0546615	0.0105011	0.10424	0.0242334	0.082988
1H1ca_00400	hypothetical protein	228	986.351	2274	333.612	2.17715	870.167	2006	291.512	2.21074	904.539	2086	290.273	2.72814	530.145	1221	204.17	2.48888	443.561	1021	150.188	2.7341	721.912	1662	236.942	2.15629	2.37203	0.308854	2.45976	0.290005	0.743608
1H1ca_00401	hypothetical protein	402	703.714	2831	235.559	1.53726	539.935	2173	179.1	1.35824	472.846	1903	150.19	1.41156	421.338	1695	160.752	1.9596	355.11	1429	119.221	2.17035	666.236	2681	216.778	1.97279	1.4357	0.091939	2.03425	0.118052	0.00616452
1H1ca_00402	hypothetical protein	243	266.625	649	89.3356	0.583004	298.761	727	99.1263	0.751743	274.56	668	87.2162	0.819703	228.539	556	87.2329	1.06339	163.658	398	54.9315	1	398.803	970	129.751	1.1808	0.718155	0.121865	1.0814	0.0917342	0.0258381
1H1ca_00403	hypothetical protein	258	713.787	1857	240.757	1.57118	749.593	1947	250.039	1.89622	890.465	2314	284.558	2.67442	516.337	1342	198.31	2.41745	375.151	975	126.745	2.30732	714.83	1854	233.58	2.12569	2.04729	0.566906	2.28349	0.14733	0.557181
1H1ca_00404	hypothetical protein	411	98.2652	404	32.8795	0.214572	140.791	579	46.6764	0.353979	127.192	523	40.3726	0.379443	109.051	449	41.6501	0.507725	73.9416	304	24.8071	0.451601	180.467	742	58.6823	0.534038	0.316	0.0887525	0.497788	0.0421074	0.0850965
1H1ca_00405	hypothetical protein	1371	148.56	2037	49.6981	0.32433	124.788	1711	41.3498	0.313584	125.798	1725	39.9189	0.375179	123.846	1698	47.2185	0.575605	89.3414	1225	29.967	0.545534	207.85	2850	67.5698	0.614919	0.3377	0.0328996	0.578686	0.0347947	0.00317859
1H1ca_00406	hypothetical protein	1251	0.1599	2	0.0535	0.000349141	0	0	0	0	0.0799	1	0.0254	0.000238722	0	0	0	0	0	0	0	0	0	0	0	0	0.000195957	0.00017846	0	0	0.197538
1H1ca_00407	hypothetical protein	321	844.346	2712	282.599	1.84424	547.296	1758	181.457	1.37612	517.732	1663	164.367	1.54481	340.854	1095	130.053	1.58538	245.053	787	82.227	1.4969	781.595	2510	254.164	2.31302	1.5884	0.237112	1.79843	0.447834	0.524677
1H1ca_00408	hypothetical protein	459	853.601	3919	285.594	1.86378	584.179	2683	193.673	1.46876	519.181	2385	164.855	1.5494	340.623	1567	130.157	1.58665	202.327	929	67.8809	1.23574	802.673	3685	260.958	2.37484	1.62733	0.20875	1.73241	0.583375	0.796628
1H1ca_00409	hypothetical protein	948	128.97	1223	43.1523	0.281612	82.1646	779	27.2264	0.206477	87.9884	835	27.9451	0.262643	72.9789	692	27.8298	0.339252	38.0749	361	12.7715	0.232499	129.081	1224	41.968	0.38193	0.250246	0.039075	0.317893	0.076971	0.307546
1H1ca_00410	hypothetical protein	525	46.261	243	15.4822	0.101037	28.5505	150	9.4666	0.0717918	36.1505	190	11.4821	0.107915	36.381	191	13.8703	0.169082	20.7486	109	6.9632	0.126762	47.0476	247	15.2927	0.139171	0.093582	0.0191814	0.145005	0.0217552	0.0545242
1H1ca_00411	hypothetical protein	2967	102.997	3056	34.4526	0.224838	85.7681	2545	28.4205	0.215532	76.0229	2256	24.124	0.22673	47.2868	1403	18.0282	0.219768	29.7782	884	9.9926	0.18191	77.3091	2294	25.1317	0.228711	0.222369	0.00599504	0.21013	0.0248445	0.494093
1H1ca_00412	hypothetical protein	1242	58.5338	727	19.5794	0.127775	55.0668	684	18.2472	0.138381	54.9718	683	17.4472	0.163978	27.3752	340	10.4368	0.127227	16.8277	209	5.6438	0.102743	54.5829	678	17.7441	0.16148	0.143379	0.0186101	0.130483	0.0295038	0.567512
1H1ca_00413	hypothetical protein	1518	38.2688	581	12.8024	0.0835485	36.0955	548	11.9611	0.0907093	30.2991	460	9.6142	0.0903593	20.4875	311	7.8109	0.0952167	8.8235	134	2.9606	0.0538962	49.9209	758	16.2309	0.147709	0.0882064	0.00403583	0.0989407	0.0470172	0.731628
1H1ca_00414	hypothetical protein	228	33.6798	77	11.2964	0.0737203	25.7588	59	8.5739	0.0650218	26.2807	60	8.3492	0.0784701	18.4211	42	7.0231	0.0856133	7.4254	17	2.5007	0.045524	45.5263	104	14.8267	0.13493	0.0724047	0.00682028	0.0886892	0.0447825	0.597044
1H1ca_00415	hypothetical protein	459	0	0	0	0	0	0	0	0	0	0	0	0	0.2179	1	0.0831	0.00101301	0	0	0	0	0	0	0	0	0	0	0.00033767	0.000584861	0.42265
1H1ca_00416	hypothetical protein	474	1759.01	8339	588.466	3.84033	1167.94	5537	387.041	2.9352	1230.89	5836	390.628	3.67133	707.692	3355	269.852	3.28956	466.344	2211	156.443	2.84796	1486.14	7046	483.181	4.39718	3.48232	0.481305	3.51157	0.798116	0.960071
1H1ca_00417	hypothetical protein	1251	150.666	1885	50.4011	0.328918	136.439	1707	45.2103	0.342861	112.536	1408	35.7086	0.335608	52.8265	661	20.1445	0.245566	37.2486	466	12.4932	0.227432	106.608	1334	34.6612	0.315434	0.335798	0.00696944	0.262811	0.0464662	0.114829
1H1ca_00418	hypothetical protein	1422	133.417	1898	44.646	0.29136	89.1955	1269	29.5681	0.224235	91.6561	1304	29.0941	0.273442	64.4437	917	24.5856	0.299704	35.2848	502	11.8399	0.215539	86.462	1230	28.1158	0.255868	0.263015	0.0347593	0.257037	0.0420947	0.861685
1H1ca_00419	hypothetical protein	588	202.998	1195	67.9793	0.443633	140.054	824	46.4313	0.352121	168.726	993	53.5795	0.503568	183.376	1079	69.961	0.852841	78.017	459	26.1806	0.476604	165.231	972	53.7321	0.488989	0.433111	0.0762712	0.606145	0.213735	0.317484
1H1ca_00420	hypothetical protein	1104	128.134	1415	42.872	0.279783	88.5851	978	29.3515	0.222593	84.0435	928	26.6689	0.250648	36.5879	404	13.9516	0.170073	22.8007	252	7.6555	0.139364	56.7871	627	18.4605	0.168	0.25101	0.0286003	0.159146	0.0171625	0.0175003
1H1ca_00421	hypothetical protein	723	33.1964	240	11.1035	0.0724615	30.2752	219	10.0361	0.0761107	31.6639	229	10.049	0.0944458	16.0304	116	6.1169	0.0745665	11.4772	83	3.8502	0.0700909	25.1604	182	8.1824	0.0744639	0.0810066	0.0117807	0.0730404	0.00255485	0.370877
1H1ca_00422	Coenzyme PQQ synthesis protein E	834	58.8669	491	19.6925	0.128513	52.2722	436	17.3213	0.131359	44.2362	369	14.0374	0.131931	28.054	234	10.697	0.130399	12.3501	103	4.1421	0.0754048	46.6403	389	15.161	0.137973	0.130602	0.00182874	0.114592	0.0341478	0.502574
1H1ca_00423	hypothetical protein	837	138.696	1161	46.3973	0.302789	120.305	1007	39.8625	0.302305	101.171	847	32.1059	0.301748	67.8423	568	25.8723	0.31539	36.9176	309	12.3816	0.225401	122.811	1028	39.9221	0.363311	0.302283	0.000524587	0.301367	0.0700162	0.983977
1H1ca_00424	hypothetical protein	1788	123.919	2216	41.4561	0.270543	126.43	2261	41.8981	0.317742	80.264	1436	25.4808	0.239482	69.0084	1234	26.3123	0.320753	35.8345	642	12.0424	0.219226	117.475	2101	38.1948	0.347592	0.275925	0.0394061	0.295857	0.0677076	0.689259
1H1ca_00425	hypothetical protein	519	143.067	743	47.8859	0.312503	144.266	749	47.8162	0.362623	146.599	761	46.5205	0.437224	184.767	959	70.4471	0.858767	118.042	613	39.613	0.721135	247.237	1284	80.4161	0.731826	0.370786	0.0627557	0.770576	0.0765626	0.00599894
1H1ca_00426	hypothetical protein	1236	508.631	6288	170.169	1.11052	421.176	5207	139.582	1.05855	475.759	5882	150.985	1.41904	684.998	8468	261.201	3.1841	406.06	5020	136.217	2.47975	744.693	9206	242.102	2.20324	1.19604	0.194858	2.62237	0.505739	0.0449118
1H1ca_00427	hypothetical protein	549	675.359	3708	225.919	1.47435	607.242	3334	201.212	1.52593	645.703	3545	204.866	1.92544	452.594	2485	172.57	2.10367	441.51	2424	148.083	2.69577	973.033	5342	316.284	2.87834	1.64192	0.246886	2.55926	0.404974	0.0440594
1H1ca_00428	hypothetical protein	480	231.617	1112	77.4907	0.505704	228.66	1098	75.7918	0.574782	259.308	1245	82.2915	0.773419	328.704	1578	125.337	1.52788	262.394	1260	88.0388	1.6027	436.554	2096	141.937	1.2917	0.617972	0.138979	1.47409	0.16233	0.00613793
1H1ca_00429	hypothetical protein	231	165.532	383	55.4591	0.361926	120.571	279	40.0178	0.303483	106.835	247	33.9244	0.318839	147.558	342	56.445	0.688078	125.779	291	42.2499	0.769138	246.714	571	80.3469	0.731196	0.328086	0.0303035	0.729471	0.0405575	0.000835704
1H1ca_00430	manganese efflux pump MntP	561	339.308	1904	113.525	0.740862	366.906	2060	121.665	0.922669	299.906	1683	95.1805	0.894556	225.055	1263	85.8326	1.04632	193.861	1088	65.0445	1.1841	482.521	2708	156.903	1.42789	0.852702	0.097855	1.21944	0.193226	0.0992569
1H1ca_00431	hypothetical protein	1203	572.215	6887	191.492	1.24968	543.08	6534	179.959	1.36476	440.676	5302	139.83	1.3142	428.061	5150	163.213	1.9896	276.282	3325	92.6981	1.68752	557.337	6706	181.194	1.64895	1.30955	0.0576639	1.77536	0.186538	0.0538765
1H1ca_00432	hypothetical protein	840	457.719	3848	153.229	0.999975	431.125	3624	142.945	1.08405	296.42	2492	94.123	0.884617	269.998	2270	103.029	1.25594	236.436	1988	79.3746	1.44497	441.458	3711	143.601	1.30684	0.989557	0.100127	1.33592	0.0978127	0.0233433
1H1ca_00433	hypothetical protein	1635	474.016	7752	158.592	1.03497	566.53	9267	187.794	1.42417	396.768	6489	125.918	1.18344	425.889	6966	162.434	1.98011	273.488	4473	91.7542	1.67034	551.54	9020	179.322	1.63192	1.2142	0.196403	1.76079	0.190907	0.0407447
1H1ca_00434	Protein FdhD	744	566.707	4221	189.77	1.23844	620.862	4623	205.879	1.56132	469.106	3494	148.997	1.40035	332.571	2477	126.93	1.54731	227.535	1694	76.3634	1.39016	496.327	3695	161.431	1.4691	1.40005	0.161425	1.46886	0.078576	0.575092
1H1ca_00435	Divalent-cation tolerance protein CutA	321	339.938	1092	113.79	0.742593	499.601	1606	165.768	1.25714	396.825	1276	126.117	1.18531	174.308	561	66.63	0.812236	156.262	502	52.4497	0.95482	339.729	1092	110.576	1.0063	1.06169	0.27865	0.924452	0.100533	0.506516
1H1ca_00436	Iron-sulfur cluster assembly scaffold protein IscU 2	426	1091.34	4653	365.35	2.38428	1272.31	5425	421.94	3.19987	917.103	3911	291.276	2.73757	341.317	1456	130.306	1.58846	389.777	1662	130.848	2.38202	674.913	2877	219.521	1.99775	2.77392	0.408977	1.98941	0.396845	0.0972261
1H1ca_00437	Cysteine desulfurase IscS 2	1179	1577.21	18625	528.407	3.44838	1602.41	18914	531.533	4.03098	1091.47	12888	346.816	3.25955	414.07	4888	158.063	1.92682	419.956	4958	141.038	2.56753	812.787	9592	264.448	2.40661	3.57967	0.402102	2.30032	0.333318	0.0239809
1H1ca_00438	LL-diaminopimelate aminotransferase	1146	1507.44	17279	504.336	3.2913	1219.38	13977	404.101	3.06458	906.392	10390	287.646	2.70344	237.01	2717	90.3892	1.10187	212.399	2435	71.2622	1.29729	588.878	6751	191.482	1.74258	3.0198	0.296515	1.38058	0.328379	0.00766867
1H1ca_00439	Diaminopimelate decarboxylase	1302	1022.21	13314	342.045	2.23219	940.585	12251	311.761	2.3643	706.649	9203	224.257	2.10768	230.932	3010	88.1388	1.07443	179.344	2336	60.1737	1.09543	440.312	5735	143.175	1.30296	2.23474	0.128326	1.15761	0.126318	0.00191825
1H1ca_00440	hypothetical protein	1305	610.386	7969	204.258	1.33299	682.616	8911	226.244	1.71576	426.618	5570	135.417	1.27272	183.935	2401	70.1445	0.855078	132.317	1727	44.384	0.807988	290.717	3795	94.525	0.860224	1.4405	0.240285	0.841097	0.0287882	0.0502731
1H1ca_00441	DNA repair and recombination protein RadA	975	3786.69	36939	1267.26	8.27016	3327.39	32456	1102.94	8.36435	2246.96	21917	713.187	6.7029	1813.7	17691	691.766	8.4328	1230.84	12007	413.023	7.51888	2665.15	25998	866.723	7.88761	7.77921	0.933288	7.94643	0.459789	0.806853
1H1ca_00442	Phosphoglycolate phosphatase	693	1097.93	7611	367.362	2.39741	890.475	6173	295.137	2.23823	654.203	4536	207.667	1.95176	498.681	3459	190.296	2.31975	336.251	2331	112.812	2.05368	778.582	5401	253.33	2.30543	2.19582	0.225861	2.22628	0.149653	0.858026
1H1ca_00443	hypothetical protein	249	1544.5	3848	516.918	3.37341	1124.29	2802	372.846	2.82755	967.96	2411	307.202	2.88725	508.301	1266	193.841	2.36297	531.606	1324	178.334	3.24647	908.904	2264	295.544	2.6896	3.02943	0.299459	2.76635	0.446723	0.459078
1H1ca_00444	Inosine-5'-monophosphate dehydrogenase	879	538.948	4738	180.299	1.17663	434.282	3818	143.916	1.09141	376.069	3306	119.328	1.1215	192.375	1694	73.4744	0.89567	185.303	1629	62.1551	1.1315	354.528	3117	115.264	1.04896	1.12986	0.0432334	1.02538	0.119671	0.290898
1H1ca_00445	GTPase Obg	978	586.915	5741	196.352	1.28139	486.714	4761	161.295	1.22321	402.058	3934	127.621	1.19945	205.87	2014	78.5113	0.957071	186.901	1829	62.7219	1.14182	567.365	5551	184.492	1.67897	1.23469	0.0421767	1.25929	0.37501	0.92044
1H1ca_00446	hypothetical protein	903	448.801	4055	150.207	0.980249	423.233	3823	140.274	1.0638	385.085	3479	122.234	1.14882	241.089	2178	91.9564	1.12097	206.682	1867	69.3428	1.26235	446.162	4030	145.065	1.32016	1.0643	0.0842755	1.23449	0.102476	0.112851
1H1ca_00447	hypothetical protein	315	389.933	1229	130.505	0.851676	358.527	1130	118.858	0.901383	408.022	1286	129.526	1.21735	252.248	795	96.2207	1.17295	231.908	731	77.8308	1.41687	319.524	1007	103.912	0.945647	0.990145	0.198331	1.17849	0.23566	0.367269
1H1ca_00448	Flap endonuclease 1	1014	327.859	3326	109.716	0.716007	282.095	2862	93.5174	0.709207	265.18	2690	84.1669	0.791045	196.266	1991	74.8592	0.912551	147.756	1499	49.5802	0.902582	256.192	2599	83.3132	0.758191	0.738759	0.0454087	0.857775	0.086386	0.1251
1H1ca_00449	Uridine kinase	960	206.846	1986	69.1981	0.451587	185.863	1785	61.6067	0.467206	172.166	1653	54.6297	0.513438	120.284	1155	45.8693	0.559158	114.556	1100	38.4296	0.699591	161.596	1552	52.5492	0.478224	0.477414	0.0321591	0.578991	0.112009	0.270181
1H1ca_00450	hypothetical protein	1464	246.637	3611	82.5035	0.538418	227.387	3330	75.364	0.571537	208.872	3058	66.271	0.62285	117.599	1722	44.8439	0.546658	112.889	1653	37.8684	0.689375	200.811	2940	65.2757	0.594041	0.577606	0.0425349	0.610025	0.0726887	0.552646
1H1ca_00451	Ni-sirohydrochlorin a,c-diamide reductive cyclase complex, component CfbC	816	614.982	5020	205.778	1.34291	588.84	4807	195.184	1.48022	500.456	4085	158.829	1.49275	551.678	4503	210.389	2.56469	359.13	2931	120.468	2.19305	657.279	5368	213.829	1.94595	1.43864	0.0831109	2.23457	0.311452	0.0505639
1H1ca_00452	Light-independent protochlorophyllide reductase subunit B	1050	396.177	4162	132.586	0.865259	357.409	3756	118.522	0.898831	287.511	3020	91.2525	0.857639	220.707	2318	84.1658	1.026	113.593	1193	38.1062	0.693704	315.094	3309	102.436	0.932218	0.873917	0.0219117	0.883974	0.171321	0.928861
1H1ca_00453	hypothetical protein	1119	1080.7	12106	361.873	2.36159	760.036	8515	252.125	1.91204	726.128	8134	230.622	2.16751	509.328	5705	194.374	2.36946	170.609	1912	57.3063	1.04323	642.699	7199	209.116	1.90306	2.14706	0.225501	1.77192	0.67277	0.45647
1H1ca_00454	hypothetical protein	870	15136.1	131735	5064.87	33.0533	10214.6	88904	3385.81	25.677	10957.2	95372	3477.99	32.688	4605.19	40082	1756.47	21.4118	2923.66	25448	981.023	17.859	5746.77	50014	1868.61	17.0052	30.473	4.15756	18.7587	2.33701	0.0238087
1H1ca_00455	hypothetical protein	864	753.612	6513	252.147	1.64551	473.264	4090	156.845	1.18946	450.551	3894	142.991	1.34391	250.392	2164	95.4894	1.16404	257.622	2227	86.4472	1.57373	412.088	3561	133.969	1.21918	1.39297	0.23197	1.31898	0.222332	0.716695
1H1ca_00456	Vitamin B12 import ATP-binding protein BtuD	1221	1347.35	16454	450.756	2.94164	943.817	11529	312.851	2.37256	829.842	10134	263.325	2.47487	457.482	5587	174.452	2.12661	446.483	5454	149.811	2.72723	621.267	7589	202.029	1.83857	2.59638	0.303409	2.2308	0.453405	0.329753
1H1ca_00457	hypothetical protein	720	1733.66	12486	580.065	3.78551	1241.59	8943	411.54	3.12099	967.171	6966	306.957	2.88495	338.361	2437	129.043	1.57307	275.739	1986	92.5106	1.68411	598.989	4314	194.757	1.77238	3.26385	0.467014	1.67652	0.0998754	0.0288732
1H1ca_00458	hypothetical protein	261	582.364	1521	194.928	1.2721	453.716	1185	150.431	1.14083	479.26	1252	152.192	1.43038	239.238	625	91.2959	1.11292	222.134	580	74.5302	1.35678	364.939	953	118.686	1.0801	1.28111	0.144984	1.18327	0.151164	0.477662
1H1ca_00459	hypothetical protein	573	562.401	3223	188.145	1.22783	581.796	3334	192.784	1.46202	472.178	2706	149.831	1.40819	269.747	1546	102.865	1.25395	214.59	1230	71.9938	1.31061	480.597	2754	156.226	1.42174	1.36602	0.122639	1.32876	0.0853559	0.694985
1H1ca_00460	hypothetical protein	429	602.189	2585	201.553	1.31534	563.837	2420	186.904	1.41742	532.371	2287	169.136	1.58963	328.944	1414	125.662	1.53185	288.007	1236	96.6286	1.75907	513.785	2205	167.069	1.52041	1.44081	0.138617	1.60378	0.134611	0.240184
1H1ca_00461	Exodeoxyribonuclease 7 small subunit	183	423.344	776	141.839	0.925643	274.989	504	91.2516	0.692024	265.672	487	84.4316	0.793532	159.831	293	61.0419	0.744115	148.994	273	50.033	0.910825	232.29	426	75.6665	0.688602	0.803741	0.117156	0.781181	0.115655	0.827665
1H1ca_00462	Exodeoxyribonuclease 7 large subunit	1245	1114.18	13872	372.697	2.43222	933.063	11617	309.162	2.34459	886.387	11036	281.235	2.64319	622.206	7747	237.233	2.89193	475.719	5923	159.557	2.90466	931.293	11595	302.724	2.75494	2.47335	0.153482	2.85051	0.0830134	0.0332592
1H1ca_00463	putative protein	858	290.979	2497	97.3458	0.635279	238.441	2046	79.0095	0.599184	270.737	2323	85.8991	0.807325	196.613	1687	74.9617	0.913801	128.085	1099	42.9591	0.782049	279.238	2396	90.7705	0.826056	0.680601	0.111221	0.840635	0.0670752	0.122529
1H1ca_00464	hypothetical protein	1266	730.592	9252	244.449	1.59527	692.927	8776	229.68	1.74182	624.622	7910	198.23	1.86307	304.351	3854	116.062	1.41482	225.829	2861	75.7929	1.37977	394.977	5002	128.427	1.16875	1.7334	0.134077	1.32111	0.133112	0.0324503
1H1ca_00465	Phosphoribosylglycinamide formyltransferase	639	595.621	3807	199.282	1.30051	643.626	4114	213.316	1.61773	449.203	2871	142.547	1.33973	230.05	1471	87.7654	1.06988	139.57	892	46.8175	0.852289	493.05	3151	160.285	1.45867	1.41934	0.172924	1.12695	0.307193	0.246365
1H1ca_00466	Ribonuclease P protein component 4	327	536.896	1757	179.726	1.17289	421.636	1380	139.827	1.06041	312.538	1023	99.2556	0.932856	140.324	459	53.5151	0.652362	100.208	328	33.6411	0.612419	348.59	1141	113.418	1.03216	1.05539	0.12011	0.765648	0.231671	0.150173
1H1ca_00467	hypothetical protein	243	316.769	770	105.991	0.6917	311.7	758	103.353	0.783799	234.691	571	74.5516	0.700675	97.0412	236	37.0269	0.451367	76.8971	187	25.8095	0.469849	233.621	568	75.9779	0.691436	0.725397	0.0507753	0.537551	0.133589	0.15055
1H1ca_00468	30S ribosomal protein S19e	450	5999.86	27050	2010.67	13.1216	5759.79	25971	1912.22	14.5017	4248.43	19153	1350.37	12.6914	1382.67	6233	528.076	6.43737	975.342	4396	327.635	5.96442	3276.28	14767	1066.66	9.70711	13.4384	0.945675	7.36963	2.03808	0.0427784
1H1ca_00469	DNA-binding protein	336	4030.79	13557	1349.62	8.8076	3596.72	12097	1192.89	9.04649	2708.58	9110	860.213	8.08473	971.798	3270	371.039	4.52306	583.327	1962	195.841	3.56519	1969.93	6626	640.999	5.83341	8.64635	0.500798	4.64055	1.13866	0.0306722
1H1ca_00470	putative protein	612	3023.21	18513	1011.84	6.60326	3330.79	20398	1104.33	8.37486	2238.95	13710	710.744	6.67994	871.087	5334	332.287	4.05066	552.766	3385	185.503	3.37699	1768.63	10829	575.151	5.23416	7.21941	1.00138	4.2206	0.940175	0.0324114
1H1ca_00471	50S ribosomal protein L31e	264	3724.24	9856	1248.77	8.14948	3735.95	9888	1240.98	9.41122	2449.6	6481	778.87	7.32023	858.22	2271	327.963	3.99795	604.92	1601	203.391	3.70263	2033.6	5384	662.898	6.03269	8.29371	1.05291	4.57776	1.26863	0.0298427
1H1ca_00472	Translation initiation factor 6	663	3023.73	20062	1012.15	6.60532	3661.48	24290	1213.88	9.20567	2247.23	14908	713.399	6.7049	794.483	5272	303.161	3.69561	547.819	3634	183.83	3.34653	1756.46	11654	571.356	5.19962	7.50535	1.47336	4.08059	0.984704	0.0441466
1H1ca_00473	hypothetical protein	192	2621.71	5058	881.178	5.75057	2138.84	4123	711.497	5.39577	1609.2	3103	512.752	4.81911	429.109	827	164.216	2.00183	391.458	756	132.058	2.40405	1062.64	2049	346.885	3.15683	5.32187	0.470178	2.52091	0.586296	0.00754084
1H1ca_00474	Prefoldin subunit alpha	456	3422.78	15614	1145.34	7.47451	3303.61	15072	1095.13	8.30515	2306.55	10523	732.153	6.88115	1213.78	5537	462.937	5.64331	825.537	3766	276.988	5.04242	1836.81	8379	597.273	5.43548	7.55367	0.715276	5.37373	0.305166	0.039898
1H1ca_00475	Signal recognition particle receptor FtsY	1116	1543.62	17232	516.485	3.37058	1225.13	13677	406.058	3.07941	942.236	10517	298.989	2.81005	393.727	4395	150.143	1.83029	271.671	3033	91.1492	1.65932	574.68	6415	186.843	1.70037	3.08671	0.280379	1.72999	0.0892474	0.0153191
1H1ca_00476	Signal recognition particle 54 kDa protein	1329	835.289	11105	279.499	1.82401	712.456	9470	236.095	1.79047	544.039	7233	172.671	1.62286	281.229	3739	107.261	1.30754	192.762	2563	64.6797	1.17746	354.731	4716	115.344	1.04968	1.74579	0.107783	1.17823	0.128929	0.00995709
1H1ca_00477	hypothetical protein	318	428.896	1365	143.579	0.936998	334.707	1066	111.069	0.842309	328.509	1046	104.359	0.980824	207.182	660	79.1277	0.964586	162.082	516	54.4211	0.990708	322.126	1026	104.873	0.9544	0.920052	0.0707996	0.969898	0.0187282	0.359693
1H1ca_00478	tRNA (pseudouridine(54)-N(1))-methyltransferase	564	1722.46	9717	576.288	3.76085	1421.9	8024	471.382	3.57481	1349.84	7617	428.481	4.02709	821.273	4634	313.248	3.81857	523.362	2953	175.602	3.19674	1523.66	8596	495.408	4.50845	3.78762	0.227315	3.84125	0.65615	0.905819
1H1ca_00479	tRNA pseudouridine synthase Pus10	1245	2544.86	31706	851.84	5.55911	2488.81	31002	825.052	6.25694	2173.61	27080	690.091	6.48583	923.436	11506	352.344	4.29516	676.221	8424	226.931	4.13116	2057.05	25626	669.047	6.08866	6.10068	0.482651	4.83833	1.08592	0.207147
1H1ca_00480	50S ribosomal protein L21e	294	4342.74	12781	1454.13	9.48966	4053.94	11932	1344.7	10.1978	3524.54	10375	1119.61	10.5227	1089.25	3206	415.746	5.06804	939.279	2764	315.308	5.74003	2713.75	7987	883.043	8.03612	10.0701	0.528106	6.2814	1.55634	0.0573777
1H1ca_00481	hypothetical protein	351	3644.19	12810	1220.75	7.96664	2966.93	10429	984.456	7.46581	2561.03	9001	813.599	7.64663	1347.61	4737	514.527	6.2722	1029.37	3619	345.801	6.29513	2558.28	8992	832.711	7.57808	7.6931	0.253726	6.71514	0.747419	0.165006
1H1ca_00482	hypothetical protein	561	2809.98	15806	942.422	6.15024	2172.76	12217	721.544	5.47196	1805.27	10154	574.25	5.3971	881.237	4956	336.806	4.10575	594.683	3345	199.976	3.64046	1804.86	10148	587.98	5.35091	5.67316	0.414996	4.36571	0.884361	0.146321
1H1ca_00483	putative ribosomal RNA small subunit methyltransferase A	774	863.811	6691	289.159	1.88705	689.579	5343	228.72	1.73455	547.76	4243	173.924	1.63463	267.541	2072	102.061	1.24415	174.641	1353	58.6275	1.06728	582.486	4513	189.526	1.72478	1.75209	0.127146	1.34541	0.340244	0.192022
1H1ca_00484	Release factor glutamine methyltransferase	567	366.769	2081	122.765	0.801166	341.192	1936	113.131	0.857954	240.552	1365	76.3795	0.717854	144.182	818	55.0024	0.670492	89.7354	509	30.1078	0.548097	287.981	1634	93.673	0.852471	0.792331	0.0704681	0.690353	0.153156	0.404723
1H1ca_00485	hypothetical protein	594	270.727	1609	90.6057	0.591293	291.426	1733	96.6658	0.733084	250.872	1491	79.6376	0.748476	171.128	1017	65.2749	0.795717	130.242	774	43.7018	0.795569	274.256	1630	89.1962	0.811729	0.690956	0.0866401	0.801005	0.00928792	0.160215
1H1ca_00486	hypothetical protein	1179	138.983	1639	46.4998	0.303458	128.801	1519	42.6879	0.323732	106.251	1253	33.7182	0.316901	87.3223	1030	33.307	0.40602	68.6768	810	23.0418	0.419464	160.375	1893	52.1894	0.474949	0.3147	0.010311	0.433478	0.0365389	0.0324093
1H1ca_00487	Isopropylmalate/citramalate isomerase large subunit	1257	714.511	8982	239.014	1.55981	1035.55	13020	343.192	2.60266	605.157	7608	192.027	1.80477	434.287	5459	165.573	2.01837	326.716	4107	109.581	1.99486	799.133	10046	259.779	2.36411	1.98909	0.545294	2.12578	0.206734	0.724072
1H1ca_00488	Isopropylmalate/citramalate isomerase small subunit	489	556.354	2726	186.468	1.21689	495.272	2426	164.378	1.24659	314.438	1540	99.9169	0.939071	145.462	712	55.5115	0.676698	115.802	567	38.8883	0.707942	336.08	1646	109.412	0.995706	1.13419	0.16963	0.793449	0.175855	0.0945509
1H1ca_00489	3-isopropylmalate/3-methylmalate dehydrogenase	1119	635.838	7116	212.712	1.38816	598.865	6702	198.443	1.50493	417.036	4668	132.351	1.2439	271.18	3035	103.405	1.26053	214.088	2396	71.8127	1.30731	509.241	5699	165.544	1.50653	1.37901	0.130754	1.35812	0.130637	0.857345
1H1ca_00490	hypothetical protein	681	1207.56	8224	403.945	2.63614	903.27	6152	299.316	2.26992	891.985	6075	283.026	2.66003	708.341	4825	270.123	3.29287	706.705	4816	237.183	4.3178	1158.04	7887	376.452	3.4259	2.52205	0.218677	3.67886	0.557325	0.0788649
1H1ca_00491	hypothetical protein	330	80.2758	265	26.8607	0.175293	87.5455	289	29.0165	0.220052	68.7576	227	21.8242	0.205115	65.4182	216	24.9547	0.304204	39.0576	129	13.1105	0.23867	106.57	352	34.6716	0.315529	0.200155	0.022786	0.286134	0.0414933	0.0514288
1H1ca_00492	hypothetical protein	375	163.944	615	54.8567	0.357995	112.493	422	37.2857	0.282763	130.323	489	41.3718	0.388834	73.0293	274	27.8568	0.339581	51.9867	195	17.4401	0.317488	121.576	456	39.5256	0.359702	0.3432	0.0545628	0.338924	0.0211148	0.910834
1H1ca_00493	hypothetical protein	336	236.509	796	79.2428	0.517139	254.062	855	84.3117	0.639394	225.134	758	71.5743	0.672693	111.676	376	42.6639	0.520083	96.0357	323	32.241	0.586931	164.711	554	53.5939	0.487731	0.609746	0.0818993	0.531582	0.0505898	0.254296
1H1ca_00494	hypothetical protein	489	6965.3	34094	2332.14	15.2196	7243.37	35462	2402.79	18.222	5786.71	28332	1838.21	17.2765	12556.4	61472	4792.7	58.4242	3515.97	17216	1180.78	21.4955	7686.81	37631	2501.39	22.7639	16.9061	1.5349	34.2278	20.9642	0.289647
1H1ca_00495	Inosine-5'-monophosphate dehydrogenase	822	2379.32	19562	796.027	5.19487	1746.56	14359	578.78	4.38929	1422.01	11691	451.239	4.24098	2405.58	19778	917.323	11.1824	563.051	4629	188.869	3.43826	1595.08	13114	518.571	4.71926	4.60842	0.513375	6.44663	4.15099	0.526038
1H1ca_00496	Bifunctional protein GlmU	1254	379.782	4763	127.048	0.829118	336.344	4220	111.5	0.845583	261.86	3284	83.0869	0.780894	250.136	3137	95.3737	1.16263	123.592	1550	41.4552	0.754671	279.797	3509	90.9559	0.827744	0.818539	0.033622	0.915014	0.21753	0.527033
1H1ca_00497	hypothetical protein	486	378.375	1839	126.57	0.825997	369.733	1797	122.51	0.92908	333.728	1623	105.952	0.995792	259.418	1261	98.9215	1.20588	276.397	1344	92.7487	1.68844	473.586	2302	153.962	1.40113	0.916964	0.0855331	1.43182	0.242742	0.0741509
1H1ca_00498	hypothetical protein	267	447.697	1197	149.958	0.978625	397.431	1062	131.787	0.999436	329.985	882	104.805	0.985017	264.202	706	100.81	1.2289	280.633	750	94.2095	1.71504	560.603	1498	182.367	1.65963	0.987701	0.0106498	1.53452	0.26612	0.0707819
1H1ca_00499	hypothetical protein	345	638.174	2204	213.687	1.39452	491.507	1697	162.976	1.23596	434.449	1500	137.943	1.29646	282.901	977	107.966	1.31613	311.907	1077	104.699	1.90599	527.496	1822	171.662	1.56221	1.30899	0.0800387	1.59478	0.296273	0.248098
1H1ca_00500	Cobyric acid synthase	1479	314.853	4657	105.323	0.687339	304.146	4499	100.788	0.764345	239.716	3546	76.0672	0.714919	199.518	2951	76.0699	0.92731	169.68	2510	56.9181	1.03617	317.249	4693	103.14	0.938626	0.722207	0.0390081	0.967367	0.0598489	0.00952078
1H1ca_00501	Protein translation factor SUI1	327	2790.38	9127	933.612	6.09275	1813.71	5933	601.156	4.55898	1925.55	6299	611.154	5.74395	790.147	2585	301.387	3.67398	895.425	2930	300.514	5.4707	1480.72	4844	481.506	4.38194	5.46528	0.804034	4.50887	0.905062	0.264676
1H1ca_00502	hypothetical protein	984	457.561	4505	153.139	0.999385	362.478	3568	120.141	0.911111	336.83	3316	106.917	1.00486	210.308	2070	80.2023	0.977685	218.382	2150	73.2804	1.33403	395.402	3892	128.565	1.17001	0.971794	0.0526239	1.16057	0.178361	0.220771
1H1ca_00503	hypothetical protein	924	301.214	2784	100.782	0.657704	239.068	2210	79.2467	0.600983	243.202	2248	77.1883	0.725456	153.806	1422	58.6731	0.715239	137.207	1268	46.0248	0.837858	223.38	2065	72.6429	0.661086	0.661386	0.0623176	0.738061	0.0905688	0.313588
1H1ca_00504	hypothetical protein	2340	372.292	8715	124.577	0.812989	275.344	6445	91.2574	0.692068	262.166	6136	83.1948	0.781908	219.509	5138	83.7124	1.02047	191.821	4489	64.3396	1.17127	321.856	7533	104.64	0.952275	0.762329	0.0628032	1.04801	0.112063	0.030903
1H1ca_00505	hypothetical protein	612	525.337	3216	175.772	1.14709	441.987	2706	146.5	1.11101	392.801	2405	124.678	1.17179	337.801	2068	128.828	1.57045	263.966	1616	88.5594	1.61218	434.663	2661	141.331	1.28619	1.14331	0.0305693	1.4896	0.177397	0.0794803
1H1ca_00506	hypothetical protein	783	128.404	1006	42.9756	0.280459	109.751	860	36.3913	0.27598	83.6284	655	26.5403	0.24944	51.5811	404	19.6712	0.239797	42.6564	334	14.3064	0.260441	94.4917	740	30.7196	0.279564	0.268629	0.0167689	0.259934	0.0198883	0.603245
1H1ca_00507	Phosphoribosyl-AMP cyclohydrolase	357	165.709	592	55.4676	0.361982	167.084	597	55.4073	0.420192	168.829	603	53.589	0.503657	233.35	835	89.1723	1.08703	116.712	418	39.2693	0.714878	203.602	727	66.1929	0.602388	0.428613	0.0712078	0.801432	0.253651	0.133838
1H1ca_00508	putative KH and PIN-domain containing protein	1938	817.785	15853	273.617	1.78563	719.474	13946	238.428	1.80816	531.826	10309	168.768	1.58617	190.307	3690	72.5913	0.884905	188.158	3647	63.1141	1.14896	419.263	8128	136.325	1.24062	1.72667	0.122195	1.0915	0.18469	0.015667
1H1ca_00509	Leucine--tRNA ligase	2787	623.703	17385	208.653	1.36167	571.382	15926	189.335	1.43586	442.31	12329	140.352	1.3191	175.664	4896	66.9755	0.816447	166.447	4639	55.8254	1.01627	314.501	8768	102.261	0.930623	1.37222	0.0590857	0.921114	0.100252	0.00674249
1H1ca_00510	hypothetical protein	315	1003.96	3163	335.873	2.19191	896.708	2825	297.145	2.25346	680.292	2143	215.843	2.02861	423.095	1333	161.336	1.96672	338.689	1067	113.605	2.06813	671.873	2117	218.452	1.98802	2.15801	0.116207	2.00762	0.0534682	0.178654
1H1ca_00511	hypothetical protein	729	1076.65	7850	360.187	2.35058	799.881	5832	265.064	2.01016	772.977	5637	245.328	2.30572	613.075	4470	233.772	2.84973	619.362	4516	207.764	3.78225	897.335	6543	291.739	2.65497	2.22218	0.184976	3.09565	0.602531	0.138419
1H1ca_00512	hypothetical protein	393	893.88	3516	299.256	1.95294	667.845	2627	221.477	1.67961	748.962	2947	237.911	2.23601	573.338	2255	218.759	2.66672	512.516	2016	172.045	3.132	830.565	3267	270.21	2.45905	1.95621	0.278214	2.75259	0.344593	0.0526956
1H1ca_00513	Iron-sulfur flavoprotein	570	878.563	5009	293.942	1.91827	721.909	4116	239.255	1.81444	623.142	3553	197.764	1.85869	743.823	4242	283.731	3.45875	654.386	3731	219.531	3.99644	1121.1	6392	364.508	3.3172	1.86381	0.0521291	3.5908	0.358355	0.0143417
1H1ca_00514	Aquaporin AqpM	741	997.032	7390	333.589	2.17701	734.738	5445	243.467	1.84638	829.085	6144	263.063	2.4724	2034.56	15077	775.726	9.45629	1667.46	12358	559.338	10.1825	2685.02	19898	872.844	7.94331	2.16528	0.313178	9.19402	1.14239	0.00933485
1H1ca_00515	hypothetical protein	207	890.005	1847	298.458	1.94773	727.609	1509	241.535	1.83173	778.333	1614	247.377	2.32498	1965.44	4074	750.347	9.14691	1596.62	3309	536.131	9.76	2475.78	5134	806.178	7.33661	2.03483	0.257893	8.74784	1.26001	0.0120153
1H1ca_00516	hypothetical protein	1500	1678.11	25177	561.434	3.66392	1025.12	15379	339.702	2.57619	1246.72	18705	395.634	3.71837	2727.6	40919	1040.03	12.6782	1970.48	29562	660.978	12.0328	3301.38	49527	1073.24	9.76699	3.31953	0.644319	11.4927	1.52891	0.0134594
1H1ca_00517	Chemotaxis response regulator protein-glutamate methylesterase	783	979.74	7674	327.828	2.13941	759.111	5946	251.608	1.90812	729.333	5712	231.448	2.17527	464.974	3642	177.333	2.16173	338.99	2655	113.723	2.07027	552.157	4325	179.543	1.63393	2.07428	0.145014	1.95531	0.282053	0.582517
1H1ca_00518	hypothetical protein	747	401.627	3002	134.424	0.87725	305.794	2286	101.395	0.768948	298.68	2234	94.8832	0.891762	249.161	1863	95.0832	1.15909	176.736	1321	59.3099	1.07971	326.324	2439	106.13	0.965832	0.845994	0.0671157	1.06821	0.0971393	0.0471384
1H1ca_00519	hypothetical protein	405	44.6741	181	14.9489	0.0975565	51.8247	210	17.1801	0.130289	41.2	167	13.0824	0.122955	23.2049	94	8.8488	0.107869	21.7284	88	7.2874	0.132663	50.8494	206	16.5332	0.15046	0.116934	0.0171754	0.130331	0.0213912	0.459778
1H1ca_00520	hypothetical protein	480	1301.53	6257	436.025	2.8455	1226.04	5894	406.846	3.08539	1587.24	7629	504.259	4.73929	1182.57	5684	451.466	5.50347	949.938	4566	319.036	5.80788	1501.53	7216	488.653	4.44698	3.55675	1.0311	5.25278	0.714246	0.101038
1H1ca_00521	2,5-diamino-6-ribosylamino-4(3H)-pyrimidinone 5'-phosphate reductase	678	918.475	6228	307.259	2.00517	847.699	5748	280.898	2.13024	763.985	5181	242.444	2.27861	471.546	3198	179.829	2.19216	343.779	2331	115.307	2.09911	789.615	5355	256.729	2.33636	2.13803	0.13686	2.20921	0.11954	0.546095
1H1ca_00522	hypothetical protein	972	219.337	2132	73.3681	0.4788	206.74	2010	68.5158	0.519603	182.809	1777	58.0027	0.54514	199.064	1935	75.8973	0.925206	95.572	929	32.0549	0.583543	190.425	1851	61.8993	0.563314	0.514518	0.0334546	0.690688	0.203351	0.27686
1H1ca_00523	Sensor histidine kinase RcsC	2493	663.699	16547	222.015	1.44887	560.308	13971	185.68	1.40814	446.794	11140	141.772	1.33245	174.068	4341	66.3864	0.809266	117.485	2929	39.4041	0.717332	256.597	6398	83.4194	0.759158	1.3965	0.0590987	0.761918	0.0460294	0.000686617
1H1ca_00524	putative methanogenesis regulatory protein FilR2	372	1341.8	4993	448.957	2.92989	942.449	3508	312.448	2.36951	998.626	3718	317.098	2.98025	553.616	2060	211.123	2.57364	434.543	1620	146.055	2.65886	876.027	3260	284.852	2.5923	2.75991	0.339031	2.60827	0.0447964	0.52275
1H1ca_00525	Membrane-bound lytic murein transglycosylase F	777	1740.67	13527	582.327	3.80026	1599.86	12433	530.171	4.02065	1267.02	9846	402.037	3.77855	701.22	5449	267.367	3.25927	607.566	4721	203.778	3.70968	806.758	6270	262.296	2.38702	3.86652	0.133926	3.11866	0.672445	0.199452
1H1ca_00526	hypothetical protein	678	357.301	2424	119.588	0.780434	386.552	2622	128.134	0.971728	329.816	2237	104.68	0.983836	182.633	1239	69.6712	0.849309	137.695	934	46.2021	0.841086	273.031	1852	88.7885	0.808019	0.912006	0.114088	0.832804	0.0218549	0.359038
1H1ca_00527	putative ABC transporter ATP-binding protein	756	299.873	2268	100.348	0.654869	285.499	2159	94.6219	0.717583	215.218	1628	68.3218	0.642124	145.179	1098	55.3723	0.675002	104.042	787	34.9138	0.635588	219.906	1663	71.5016	0.6507	0.671531	0.0403897	0.653763	0.0198845	0.5648
1H1ca_00528	hypothetical protein	669	204.402	1368	68.3984	0.446368	172.29	1153	57.1037	0.433057	156.888	1050	49.7955	0.468004	78.3184	524	29.8619	0.364024	69.1584	463	23.2113	0.42255	133.212	892	43.3395	0.394411	0.449147	0.0176372	0.393661	0.0292703	0.0671689
1H1ca_00529	hypothetical protein	165	72.4606	120	24.3267	0.158756	82.2242	136	27.3096	0.207108	71.9455	119	22.8818	0.215055	27.2485	45	10.3978	0.126752	27.2303	45	9.1469	0.166515	44.7879	74	14.5778	0.132665	0.193641	0.0304679	0.141977	0.0214548	0.0957572
1H1ca_00530	hypothetical protein	2133	346.138	7384	115.794	0.755673	287.517	6134	95.2826	0.722594	260.661	5560	82.701	0.777267	87.1275	1861	33.2634	0.405489	74.7023	1594	25.0635	0.456268	158.504	3381	51.5228	0.468883	0.751851	0.0275383	0.443547	0.0335572	0.00115714
1H1ca_00531	hypothetical protein	204	44.049	90	14.757	0.0963042	40.6127	83	13.4806	0.102233	63.152	129	20.0626	0.188559	37.652	77	14.3904	0.175422	31.3088	64	10.5219	0.191546	66.0882	135	21.5104	0.195755	0.129033	0.0516362	0.187574	0.0107324	0.194457
1H1ca_00532	hypothetical protein	816	291.648	2380	97.5602	0.636678	246.43	2011	81.655	0.619246	253.549	2070	80.4835	0.756426	157.694	1287	60.1312	0.733014	123.156	1005	41.3067	0.751967	233.559	1906	75.9238	0.690944	0.670789	0.0746753	0.725308	0.0312329	0.363651
1H1ca_00533	Adaptive-response sensory-kinase SasA	1728	215.069	3717	71.9507	0.46955	179.361	3100	59.44	0.450775	203.065	3510	64.4452	0.60569	112.606	1946	42.9349	0.523387	95.89	1657	32.1605	0.585466	164.164	2837	53.3655	0.485652	0.508676	0.0845402	0.531502	0.050399	0.714814
1H1ca_00534	hypothetical protein	1284	243.947	3133	81.6172	0.532634	224.48	2884	74.4203	0.564381	187.693	2411	59.5743	0.55991	94.3824	1212	35.9873	0.438694	59.4525	764	19.956	0.363289	150.803	1937	49.0354	0.446246	0.552313	0.0171767	0.416076	0.045871	0.0404891
1H1ca_00535	hypothetical protein	888	227.608	2022	76.1648	0.497052	183.143	1627	60.7065	0.460379	163.789	1456	52.0206	0.488917	133.888	1190	51.0912	0.622814	99.7973	887	33.5008	0.609865	202.745	1802	65.961	0.600278	0.48212	0.0192637	0.610986	0.0113098	0.00213349
1H1ca_00536	hypothetical protein	567	419.36	2378	140.286	0.915508	340.365	1930	112.781	0.855295	332.203	1884	105.42	0.990796	144.259	818	55.0024	0.670492	104.935	595	35.1948	0.640703	208.072	1180	67.6463	0.615615	0.920541	0.0678894	0.64227	0.0274724	0.0223191
1H1ca_00537	hypothetical protein	1242	170.535	2120	57.0953	0.372604	156.339	1942	51.807	0.392888	125.697	1562	39.9012	0.375012	63.4348	788	24.1889	0.294868	44.7609	556	15.014	0.273322	98.6973	1226	32.0859	0.291998	0.380171	0.0110783	0.286729	0.0116994	0.00210062
1H1ca_00538	Adaptive-response sensory-kinase SasA	1737	118.957	2068	39.8233	0.259887	114.834	1995	38.0543	0.288592	89.2003	1550	28.3112	0.266083	38.787	674	14.7935	0.180336	26.8826	467	9.017	0.16415	85.5325	1486	27.8076	0.253063	0.271523	0.0151028	0.199183	0.047358	0.127884
1H1ca_00539	hypothetical protein	420	109.631	461	36.7145	0.239599	103.964	437	34.4741	0.261441	106.1	446	33.6909	0.316645	45.669	192	17.4286	0.212459	45.4429	191	15.2521	0.277657	85.9	361	27.9385	0.254254	0.272564	0.039706	0.248123	0.0330285	0.47248
1H1ca_00540	hypothetical protein	2145	176.28	3782	58.9767	0.384882	151.538	3251	50.217	0.38083	154.92	3324	49.1655	0.462083	113.819	2442	43.404	0.529105	95.1263	2041	31.9125	0.580951	173.015	3712	56.2504	0.511906	0.409268	0.0457839	0.540654	0.0359419	0.0297292
1H1ca_00541	hypothetical protein	927	318.632	2959	106.77	0.696784	238.928	2219	79.3119	0.601477	257.394	2389	81.7642	0.768463	130.666	1213	49.8876	0.608142	81.7821	759	27.4604	0.499903	211.766	1965	68.9014	0.627037	0.688914	0.0837719	0.57836	0.0686001	0.175133
1H1ca_00542	hypothetical protein	537	388.724	2089	130.122	0.849176	293.585	1577	97.3012	0.737902	360.773	1938	114.5	1.07613	629.173	3380	239.968	2.92527	368.205	1978	123.537	2.24893	735.216	3950	239.094	2.17587	0.887744	0.172379	2.45002	0.413195	0.0263
1H1ca_00543	Chemotaxis response regulator protein-glutamate methylesterase	870	1031.9	8987	345.527	2.25491	944.428	8224	313.202	2.37523	839.338	7309	266.542	2.5051	924.33	8051	352.811	4.30085	674.582	5874	226.443	4.12228	1056.44	9198	343.652	3.12741	2.37843	0.125099	3.85018	0.632276	0.0583867
1H1ca_00544	hypothetical protein	705	290.962	2052	97.3586	0.635362	291.421	2056	96.6262	0.732783	249.44	1760	79.2046	0.744406	160.664	1133	61.2707	0.746904	118.679	837	39.8181	0.724868	296.603	2093	96.4996	0.878194	0.704189	0.0598747	0.783322	0.0828968	0.2726
1H1ca_00545	hypothetical protein	405	171.817	696	57.4831	0.375135	160.472	650	53.1764	0.403273	186.649	756	59.2235	0.556613	99.2173	402	37.8428	0.461313	76.2716	309	25.5887	0.465829	156.664	635	50.9641	0.463798	0.44501	0.097669	0.463647	0.00226207	0.772493
1H1ca_00546	hypothetical protein	195	124.805	244	41.8544	0.273142	99.7333	195	33.133	0.25127	137.487	269	43.7668	0.411343	98.2872	192	37.5386	0.457604	70.9846	139	23.907	0.435215	146.78	287	47.8401	0.435369	0.311921	0.0867945	0.442729	0.0128826	0.122934
1H1ca_00547	hypothetical protein	1695	216.569	3672	72.4635	0.472897	166.053	2816	55.0458	0.41745	157.282	2666	49.9019	0.469004	187.52	3180	71.5269	0.87193	166.114	2816	55.7195	1.01435	352.4	5974	114.562	1.04257	0.453121	0.0309534	0.976282	0.0914668	0.0111661
1H1ca_00548	hypothetical protein	2022	238.429	4822	79.7686	0.52057	167.714	3393	55.5986	0.421643	157.137	3178	49.8654	0.468661	125.51	2539	47.8733	0.583587	111.752	2260	37.4862	0.682417	185.09	3743	60.1705	0.547581	0.470296	0.0494905	0.604528	0.0698147	0.0727436
1H1ca_00549	hypothetical protein	1326	98.3092	1304	32.8943	0.214668	77.6606	1030	25.7368	0.19518	78.316	1039	24.8599	0.233646	46.5845	618	17.7687	0.216605	41.3205	549	13.8859	0.252786	78.4894	1041	25.5183	0.232229	0.2145	0.0192338	0.233873	0.0181465	0.293963
1H1ca_00550	hypothetical protein	123	32.3902	40	10.8778	0.0709885	34.6829	43	11.5831	0.0878427	30.748	38	9.8018	0.0921224	11.3333	14	4.3394	0.0528983	16.2033	20	5.4534	0.0992764	26.626	33	8.7208	0.0793636	0.0836518	0.011172	0.0771794	0.023266	0.706399
1H1ca_00551	hypothetical protein	495	124.525	617	41.6933	0.272091	154.168	764	51.1386	0.387819	160.404	795	50.9552	0.478904	135.22	670	51.6038	0.629063	88.4162	438	29.6766	0.540247	215.586	1068	70.1312	0.638229	0.379607	0.103647	0.602513	0.0541179	0.0456657
1H1ca_00552	hypothetical protein	237	803.439	1908	269.287	1.75737	501.54	1191	166.504	1.26271	485.283	1153	154.35	1.45067	279.481	664	106.815	1.3021	237.65	565	79.9548	1.45554	427.506	1015	139.208	1.26686	1.49026	0.249716	1.3415	0.10032	0.439364
1H1ca_00553	tRNA-Phe(gaa)	74	0	0	0	0	0	0	0	0	0	0	0	0	0	0	0	0	0	0	0	0	0	0	0	0	0	0	0	0
1H1ca_00554	hypothetical protein	1074	419.618	4507	140.368	0.916044	420.468	4517	139.35	1.05679	338.598	3638	107.469	1.01005	162.178	1742	61.838	0.75382	118.515	1273	39.7529	0.723681	385.142	4137	125.206	1.13944	0.994303	0.0716697	0.872314	0.231828	0.475699
1H1ca_00555	hypothetical protein	771	254.794	1965	85.25	0.556342	284.381	2193	94.2421	0.714703	225.471	1739	71.5603	0.672561	113.303	875	43.2679	0.527446	76.6239	591	25.7086	0.468012	217.197	1675	70.6164	0.642644	0.647873	0.0820097	0.546034	0.0887876	0.240564
1H1ca_00556	Methionine--tRNA ligase	2001	673.343	13474	225.235	1.46988	578.059	11570	191.579	1.45287	430.077	8606	136.452	1.28245	199.525	3993	76.0789	0.92742	181.658	3637	60.9594	1.10973	479.533	9596	155.879	1.41858	1.40175	0.103665	1.15191	0.248281	0.249025
1H1ca_00557	hypothetical protein	1200	200.898	2411	67.2051	0.438581	248.315	2980	82.2803	0.623988	252.9	3035	80.2425	0.754161	393.665	4724	150.086	1.82959	220.229	2644	73.8967	1.34525	392.219	4707	127.499	1.16031	0.60558	0.158588	1.44505	0.345619	0.0620958
1H1ca_00558	hypothetical protein	1206	309.675	3735	103.593	0.676047	300.955	3630	99.7287	0.756312	212.832	2567	67.5314	0.634695	73.7081	889	28.1039	0.342593	47.4992	573	15.935	0.290089	150.381	1814	48.8917	0.444939	0.689024	0.0618353	0.359207	0.0787505	0.0106795
1H1ca_00559	hypothetical protein	177	620.559	1102	208.255	1.35907	598.927	1062	198.798	1.50762	584.203	1037	185.88	1.747	300.853	534	115.022	1.40214	214.644	381	72.1932	1.31424	422.463	750	137.732	1.25342	1.53791	0.195712	1.32327	0.0747686	0.217979
1H1ca_00560	tRNA-Arg(tct)	75	0	0	0	0	0	0	0	0	0	0	0	0	0	0	0	0	0	0	0	0	0	0	0	0	0	0	0	0
1H1ca_00561	hypothetical protein	228	107.228	245	35.9432	0.234565	98.7719	226	32.8424	0.249067	114.746	262	36.458	0.342651	40.7763	93	15.5511	0.189572	42.9386	98	14.4157	0.26243	76.2368	174	24.8062	0.225749	0.27543	0.058665	0.225917	0.0364297	0.302523
1H1ca_00562	hypothetical protein	486	2319.3	11277	776.146	5.06513	1289.26	6270	427.457	3.2417	1720.04	8363	545.95	5.13112	1164.49	5664	444.323	5.4164	1107.33	5384	371.547	6.76382	1723.97	8382	560.605	5.10178	4.47936	1.07235	5.76067	0.882883	0.208394
1H1ca_00563	putative copper-exporting P-type ATPase	2436	611.797	14906	204.677	1.33572	412.917	10060	136.83	1.03768	450.648	10979	142.992	1.34392	234.548	5715	89.4439	1.09034	183.223	4464	61.4599	1.11885	365.679	8909	118.877	1.08184	1.23912	0.1745	1.09701	0.0193844	0.295986
1H1ca_00564	hypothetical protein	474	757.173	3590	253.339	1.65329	828.342	3928	274.571	2.08226	651.076	3088	206.693	1.94261	235.114	1115	89.6826	1.09325	215.481	1022	72.3131	1.31642	548.734	2603	178.501	1.62445	1.89273	0.218769	1.34471	0.266726	0.0706481
1H1ca_00565	Proline--tRNA ligase	1428	640.219	9153	214.398	1.39916	592.694	8472	196.571	1.49073	457.265	6538	145.259	1.36522	140.297	2005	53.5301	0.652545	93.2129	1332	31.2839	0.569507	278.009	3974	90.4576	0.823209	1.41838	0.0649166	0.681754	0.129348	0.0126235
1H1ca_00566	hypothetical protein	567	351.171	1992	117.515	0.766901	323.815	1838	107.405	0.814524	234.571	1331	74.477	0.699974	118.448	672	45.1854	0.550821	63.2945	359	21.2352	0.386576	173.476	984	56.4102	0.513361	0.760473	0.0575467	0.483586	0.0860755	0.0189559
1H1ca_00567	hypothetical protein	849	674.766	5733	225.871	1.47403	712.303	6051	236.146	1.79086	570.883	4851	181.28	1.70377	174.657	1487	66.7752	0.814006	138.324	1175	46.4168	0.844994	346.991	2947	112.828	1.02679	1.65623	0.163655	0.895264	0.114956	0.00711003
1H1ca_00568	Glycerol-1-phosphate dehydrogenase [NAD(P)+]	1089	264.523	2882	88.5222	0.577696	291.921	3180	96.752	0.733737	237.079	2582	75.2238	0.706993	233.785	2546	89.1338	1.08656	148.57	1618	49.8305	0.907139	243.647	2654	79.217	0.720914	0.672814	0.08344	0.904872	0.182835	0.183512
1H1ca_00569	hypothetical protein	450	365.491	1648	122.499	0.799425	387.349	1747	128.63	0.975488	316.718	1428	100.68	0.946242	242.284	1093	92.6018	1.12884	217.729	982	73.1886	1.33236	347.498	1567	113.188	1.03007	0.907059	0.0943358	1.16376	0.154141	0.090846
1H1ca_00570	putative protein	810	125.37	1016	41.9561	0.273806	128.846	1044	42.7048	0.32386	112.643	913	35.7613	0.336103	79.2074	642	30.2177	0.368361	53.4333	433	17.9286	0.326381	134.323	1089	43.7007	0.397698	0.311259	0.033002	0.364147	0.0358447	0.156681
1H1ca_00571	hypothetical protein	237	1207.01	2864	404.213	2.6379	975.097	2314	323.501	2.45333	1074.75	2551	341.499	3.20958	768.721	1824	293.419	3.57685	1152.57	2735	387.038	7.04583	1523.97	3617	496.073	4.51451	2.76696	0.394282	5.04573	1.79447	0.16474
1H1ca_00572	hypothetical protein	1569	436.104	6846	145.949	0.952461	348.847	5475	115.617	0.876804	289.925	4551	92.0261	0.864909	226.071	3549	86.2372	1.05125	209.04	3281	70.1339	1.27675	420.553	6602	136.772	1.24469	0.898066	0.0475018	1.1909	0.121996	0.0606286
1H1ca_00573	hypothetical protein	1158	750.537	8696	251.187	1.63925	730.39	8462	242.117	1.83614	585.834	6788	185.977	1.74791	373.054	4323	142.327	1.735	306.826	3555	102.962	1.87437	577.787	6694	187.898	1.70997	1.74111	0.0986025	1.77311	0.0885773	0.703973
1H1ca_00574	hypothetical protein	618	454.455	2809	152.037	0.992194	389.419	2407	129.047	0.978654	352.481	2179	111.865	1.05137	163.074	1008	62.1847	0.758046	131.354	812	44.0669	0.802215	312.319	1931	101.564	0.924281	1.00741	0.0386659	0.828181	0.0861053	0.0813261
1H1ca_00575	50S ribosomal protein L44e	279	3194.57	8928	1070.38	6.98527	2466.06	6892	818.468	6.20701	1856.4	5189	590.074	5.54582	545.025	1523	208.117	2.53699	522.634	1461	175.627	3.19719	1580.26	4417	514.598	4.6831	6.24609	0.720607	3.47243	1.09921	0.0353655
1H1ca_00576	30S ribosomal protein S27e	189	2456.43	4675	827.382	5.39949	2071.37	3942	691.06	5.24079	1413.31	2687	451.058	4.23928	539.757	1027	207.167	2.52541	485.296	923	163.789	2.98169	1436.84	2732	469.855	4.27592	4.9599	0.629106	3.26101	0.908062	0.0760985
1H1ca_00577	Translation initiation factor 2 subunit alpha	774	3417.84	26463	1143.63	7.46331	2557.57	19804	847.76	6.42915	1803.52	13965	572.436	5.38005	797.725	6177	304.262	3.70903	645.727	5000	216.657	3.94414	1820.5	14097	592.013	5.38761	6.42423	1.04173	4.34693	0.90889	0.0801991
1H1ca_00578	hypothetical protein	750	739.367	5548	247.435	1.61476	831.58	6239	275.623	2.09024	548.664	4117	174.159	1.63684	231.011	1733	88.0945	1.07389	190.592	1430	63.9469	1.16412	510.479	3830	165.99	1.51059	1.78063	0.268356	1.24954	0.23054	0.0803691
1H1ca_00579	hypothetical protein	1116	461.828	5155	154.508	1.00832	449.955	5024	149.158	1.13117	307.875	3437	97.7107	0.918336	117.637	1313	44.8551	0.546794	96.9301	1082	32.5168	0.591952	267.608	2988	87.0285	0.792002	1.01928	0.106836	0.643583	0.130503	0.0307676
1H1ca_00580	Cobyrinate a,c-diamide synthase	1344	342.574	4605	114.608	0.747935	396.746	5335	131.521	0.997417	282.711	3802	89.7511	0.843528	267.146	3591	101.866	1.24177	249.555	3356	83.7466	1.52456	393.394	5289	127.914	1.16408	0.862966	0.125863	1.31014	0.189717	0.0424003
1H1ca_00581	Cobalt transport protein CbiM	696	479.81	3346	160.806	1.04942	453.431	3162	150.527	1.14155	329.779	2299	104.799	0.984955	77.7759	542	29.6894	0.361921	56.2399	393	18.9377	0.344751	243.783	1699	79.3468	0.722095	1.05865	0.0787012	0.476256	0.213076	0.0471483
1H1ca_00582	Cobalt transport protein CbiN	303	440.089	1336	147.486	0.962492	479.228	1455	159.104	1.2066	311.891	947	99.1595	0.931953	103.488	314	39.5092	0.481627	50.4191	153	16.9353	0.308299	184.152	559	59.9673	0.545732	1.03369	0.15052	0.445219	0.122832	0.013484
1H1ca_00583	Energy-coupling factor transporter transmembrane protein EcfT	795	157.643	1254	52.7614	0.344321	133.824	1065	44.3857	0.336607	92.6126	737	29.4122	0.276431	32.1811	256	12.2768	0.149657	21.8642	174	7.3405	0.13363	72.0264	573	23.4279	0.213205	0.319123	0.0371731	0.165498	0.0420862	0.0178204
1H1ca_00584	Vitamin B12 import ATP-binding protein BtuD	1185	112.775	1337	37.7398	0.24629	129.947	1540	43.0589	0.326545	89.9451	1066	28.5408	0.268241	57.7983	685	22.0386	0.268656	43.2895	513	14.5192	0.264315	89.5156	1061	29.1033	0.264854	0.280361	0.0414747	0.265942	0.00236599	0.608771
1H1ca_00585	hypothetical protein	585	160.915	942	53.8618	0.351502	180.538	1057	59.866	0.454005	111.051	650	35.2521	0.331318	74.694	437	28.4798	0.347176	56.3966	330	18.9192	0.344414	122	714	39.6723	0.361038	0.378945	0.0657838	0.350876	0.00890791	0.540149
1H1ca_00586	Cobalt-precorrin-5B C(1)-methyltransferase	996	204.187	2034	68.309	0.445785	225.247	2244	74.6491	0.566116	143.35	1429	45.5197	0.427818	99.1817	988	37.8189	0.461021	72.5803	723	24.3458	0.443203	159.206	1586	51.7594	0.471036	0.47991	0.0751957	0.45842	0.0140978	0.674693
1H1ca_00587	hypothetical protein	654	295.943	1936	99.0179	0.646191	282.791	1851	93.7755	0.711164	190.546	1247	60.4945	0.568559	152.787	1000	58.2954	0.710635	104.362	683	35.0258	0.637627	246.393	1612	80.1184	0.729117	0.641977	0.0713968	0.69246	0.0483773	0.385311
1H1ca_00588	Siroheme synthase	783	370.837	2905	124.1	0.809874	414.747	3248	137.441	1.04231	284.862	2231	90.3992	0.849619	246.699	1932	94.0713	1.14675	200.225	1568	67.1628	1.22266	374.411	2932	121.716	1.10767	0.900607	0.124313	1.15903	0.05847	0.0826834
1H1ca_00589	hypothetical protein	870	214.525	1867	71.7813	0.468445	228.007	1984	75.5585	0.573012	143.405	1248	45.5116	0.427742	69.7368	607	26.6	0.32426	55.8471	486	18.7353	0.341067	143.417	1248	46.6273	0.424331	0.489737	0.0749368	0.363219	0.0535875	0.0977369
1H1ca_00590	Uroporphyrinogen-III C-methyltransferase	717	363.573	2608	121.668	0.794002	372.311	2672	123.475	0.936395	255.441	1833	81.1092	0.762307	130.251	935	49.7169	0.606061	80.7294	579	27.0835	0.493041	216.229	1551	70.3134	0.639887	0.830908	0.0927204	0.579663	0.0768994	0.0364378
1H1ca_00591	Siroheme synthase	612	448.154	2749	150.248	0.98052	360.676	2212	119.755	0.908187	270.654	1659	86.0046	0.808316	151.971	932	58.0599	0.707764	95.7925	587	32.1685	0.585611	231.505	1419	75.3661	0.685869	0.899016	0.0864798	0.659748	0.065131	0.0314039
1H1ca_00592	putative cobalt-precorrin-6B C(15)-methyltransferase (decarboxylating)	540	625.624	3380	209.367	1.36633	597.563	3228	198.062	1.50204	409.161	2210	129.845	1.22035	183.672	992	70.0373	0.853771	110.904	599	37.203	0.677262	305.457	1650	99.3197	0.903858	1.36292	0.140875	0.81163	0.119031	0.0139858
1H1ca_00593	hypothetical protein	174	1372.68	2392	459.831	3.00086	2114.27	3685	701.696	5.32145	1474	2569	468.427	4.40252	704.615	1228	269.067	3.27999	489.408	853	164.416	2.99311	1042.64	1817	339.43	3.08899	4.24163	1.16859	3.1207	0.146046	0.241002
1H1ca_00594	Digeranylgeranylglycerophospholipid reductase	1194	1943.91	23214	650.327	4.24403	1909.02	22800	632.691	4.79813	1214.57	14505	385.425	3.62243	629.896	7524	240.246	2.92866	468.519	5595	157.159	2.86101	1145.6	13681	372.442	3.38941	4.22157	0.588176	3.05969	0.28754	0.0915378
1H1ca_00595	Trk system potassium uptake protein TrkA	660	551.794	3642	184.579	1.20456	440.121	2905	145.835	1.10597	414.23	2734	131.426	1.23521	345.956	2284	131.936	1.60833	270.435	1786	90.7574	1.65219	466.018	3076	151.491	1.37865	1.18192	0.0675363	1.54639	0.146917	0.0597862
1H1ca_00596	Ribonuclease HII	639	308.54	1972	103.227	0.673658	296.02	1892	98.1027	0.743981	254.671	1628	80.8315	0.759697	207.006	1323	78.9352	0.962239	157.726	1008	52.9059	0.963125	321.088	2052	104.381	0.94992	0.725784	0.045807	0.958428	0.00738169	0.0130005
1H1ca_00597	hypothetical protein	1296	551.466	7148	184.487	1.20396	533.001	6910	176.658	1.33972	463.484	6008	147.079	1.38233	221.268	2869	84.399	1.02884	169.325	2195	56.8034	1.03408	384.123	4980	124.902	1.13667	1.30868	0.0931325	1.06653	0.0607995	0.0326433
1H1ca_00598	hypothetical protein	432	600.262	2594	200.85	1.31075	526.403	2275	174.485	1.32324	450.072	1945	142.844	1.34253	361.125	1561	137.762	1.67936	283.514	1225	95.1036	1.73131	622.046	2688	202.251	1.84058	1.32552	0.0159935	1.75042	0.0822936	0.0127286
1H1ca_00599	hypothetical protein	1062	1981.54	21053	663.095	4.32736	1662.98	17667	551.187	4.18003	1381.59	14678	438.5	4.12125	1334.32	14175	508.874	6.2033	1298.86	13799	435.781	7.93316	2303.99	24477	749.168	6.81779	4.20958	0.106237	6.98475	0.876935	0.0321526
1H1ca_00600	hypothetical protein	450	2982.13	13423	997.753	6.51134	2877.44	12953	953.715	7.23268	2745.29	12356	871.149	8.18751	2566.73	11551	978.631	11.9297	1982.86	8924	665.107	12.1079	3682.69	16575	1197.25	10.8956	7.31057	0.840714	11.6444	0.654594	0.00587745
1H1ca_00601	hypothetical protein	855	1368.37	11704	457.883	2.98814	1114.53	9534	369.462	2.80189	745.222	6374	236.523	2.22296	331.475	2835	126.415	1.54103	233.087	1994	78.2175	1.42391	695.228	5947	226.088	2.05751	2.67102	0.399059	1.67415	0.337125	0.0455555
1H1ca_00602	tRNA-Pro(ggg)	74	0	0	0	0	0	0	0	0	0	0	0	0	0	0	0	0	0	0	0	0	0	0	0	0	0	0	0	0
1H1ca_00603	hypothetical protein	375	861.947	3235	288.555	1.88311	656.693	2465	217.794	1.65168	682.941	2564	216.927	2.03879	475.856	1786	181.577	2.21347	324.459	1218	108.933	1.98308	639.384	2400	208.03	1.89317	1.85788	0.194789	2.02991	0.165205	0.327682
1H1ca_00604	Regulator of RpoS	624	547.069	3415	183.06	1.19465	480.122	2997	159.134	1.20682	449.893	2809	142.822	1.34231	328.208	2049	125.19	1.52609	264.939	1654	88.8987	1.61836	451.91	2821	146.948	1.3373	1.24794	0.0819567	1.49392	0.143264	0.0816864
1H1ca_00605	hypothetical protein	444	565.054	2511	189.169	1.23452	534.212	2375	177.232	1.34407	555.009	2467	176.284	1.65681	310.642	1381	118.583	1.44556	261.054	1160	87.6233	1.59514	426.347	1895	138.73	1.26252	1.41181	0.219129	1.4344	0.166591	0.895963
1H1ca_00606	tRNA-Lys(ttt)	76	0	0	0	0	0	0	0	0	0	0	0	0	0	0	0	0	0	0	0	0	0	0	0	0	0	0	0	0
1H1ca_00607	DNA-directed RNA polymerase subunit H	252	3630.61	9162	1216.12	7.93639	2581.13	6514	856.462	6.49514	2247.47	5673	714.232	6.71272	761.191	1922	290.78	3.54468	699.444	1767	235.169	4.28114	2021.37	5103	658.219	5.99012	7.04815	0.777063	4.60531	1.25454	0.064197
1H1ca_00608	DNA-directed RNA polymerase subunit B''	1566	3219.19	50424	1077.04	7.02876	2382.3	37315	789.501	5.98733	1665.12	26081	528.396	4.96614	687.01	10760	261.958	3.19333	623.603	9768	209.198	3.80835	1948.82	30524	633.571	5.7658	5.99414	1.03142	4.25583	1.34335	0.173512
1H1ca_00609	DNA-directed RNA polymerase subunit B'	1818	1697.38	30867	567.919	3.70624	1473.71	26799	488.411	3.70396	1087.15	19769	344.999	3.24248	439.722	7996	167.684	2.0441	379.79	6906	127.402	2.31929	853.354	15518	277.452	2.52495	3.55093	0.267124	2.29611	0.241258	0.00910879
1H1ca_00610	DNA-directed RNA polymerase subunit A'	2658	1398.15	37168	467.736	3.05244	1159.94	30840	384.433	2.91542	875.474	23273	277.795	2.61086	350.506	9319	133.668	1.62944	287.463	7642	96.4266	1.7554	630.893	16772	205.105	1.86655	2.8596	0.226058	1.75046	0.118633	0.00486432
1H1ca_00611	DNA-directed RNA polymerase subunit A''	1314	1645.44	21626	550.512	3.59264	1428.86	18779	473.52	3.59103	1051.24	13816	333.591	3.13526	393.45	5171	150.034	1.82896	353.178	4643	118.508	2.15738	707.732	9301	230.08	2.09384	3.43967	0.263632	2.02673	0.174196	0.00447649
1H1ca_00612	50S ribosomal protein L30e	291	2097.87	6111	702.434	4.58408	1537.64	4480	510.089	3.86836	1065.58	3104	338.42	3.18065	366.539	1068	139.923	1.7057	354.883	1034	119.171	2.16945	758.57	2210	246.857	2.24652	3.87773	0.701824	2.04056	0.292544	0.0526296
1H1ca_00613	hypothetical protein	438	2065.44	9051	691.208	4.51082	1881.1	8242	623.476	4.72825	1149.66	5038	364.931	3.42981	405.712	1778	154.764	1.88661	395.692	1734	132.776	2.41712	820.742	3596	266.865	2.4286	4.223	0.695458	2.24411	0.309658	0.0459577
1H1ca_00614	Protein FdhD	750	529.003	3968	176.969	1.1549	533.476	4002	176.798	1.34078	326.876	2452	103.726	0.974867	154.116	1156	58.7636	0.716342	114.253	857	38.3234	0.697658	275.143	2064	89.4527	0.814064	1.15686	0.182964	0.742688	0.0625152	0.0655796
1H1ca_00615	Cysteine desulfurase	2631	310.724	8176	103.946	0.678349	282.939	7445	93.7572	0.711026	212.406	5589	67.3969	0.633431	182.694	4807	69.657	0.849135	149.718	3940	50.225	0.914321	310.811	8178	101.035	0.919467	0.674274	0.0389587	0.894308	0.039205	0.00624966
1H1ca_00616	hypothetical protein	3621	424.014	15356	141.852	0.925727	362.966	13146	120.289	0.912235	310.5	11245	98.5276	0.926014	241.129	8732	91.9384	1.12075	208.291	7543	69.8651	1.27186	341.386	12363	110.979	1.00996	0.921333	0.00788049	1.13419	0.131464	0.107432
1H1ca_00617	hypothetical protein	264	702.655	1859	235.538	1.53712	631.36	1670	209.591	1.58948	635.027	1681	202.018	1.89867	325.742	862	124.484	1.51749	311.068	823	104.554	1.90335	520.856	1378	169.664	1.54403	1.6751	0.195376	1.65496	0.215524	0.912105
1H1ca_00618	RNA 2',3'-cyclic phosphodiesterase	540	495.174	2679	165.945	1.08296	489.046	2646	162.352	1.23123	387.472	2096	123.147	1.1574	217.963	1180	83.3105	1.01557	166.028	898	55.7734	1.01533	373.024	2017	121.411	1.1049	1.1572	0.0741198	1.04527	0.0516427	0.121139
1H1ca_00619	CCA-adding enzyme	1377	230.391	3174	77.1008	0.50316	221.091	3045	73.268	0.555642	169.905	2340	53.9149	0.50672	115.738	1594	44.1333	0.537995	88.512	1219	29.6903	0.540497	197.227	2717	64.1359	0.583668	0.521845	0.0293227	0.554054	0.0256777	0.247738
1H1ca_00620	Beta-barrel assembly-enhancing protease	2877	183.086	5268	61.248	0.399705	178.701	5146	59.264	0.44944	148.587	4275	47.1436	0.44308	128.841	3708	49.1373	0.598995	112.616	3240	37.7702	0.687587	181.469	5221	58.9874	0.536814	0.430745	0.0270605	0.607799	0.075771	0.0624552
1H1ca_00621	Coenzyme F420-dependent sulfite reductase	1026	159.611	1638	53.4014	0.348498	152.208	1562	50.4423	0.382539	129.409	1328	41.0656	0.385956	91.9659	944	35.0781	0.42761	62.8616	645	21.0842	0.383827	144.802	1486	47.0779	0.428432	0.372334	0.0207057	0.41329	0.0255188	0.119729
1H1ca_00622	hypothetical protein	744	177.44	1321	59.3904	0.387582	180.559	1344	59.8532	0.453908	150.578	1121	47.8035	0.449282	100.175	746	38.2277	0.466005	77.3763	576	25.9654	0.472687	149.542	1113	48.6259	0.44252	0.430261	0.0370248	0.460404	0.0158443	0.324265
1H1ca_00623	Isopentenyl-diphosphate delta-isomerase	1512	191.565	2897	64.0889	0.418244	155.658	2354	51.5841	0.391198	125.891	1905	39.9733	0.37569	93.9537	1421	35.8306	0.436784	74.1845	1122	24.8878	0.45307	168.526	2549	54.7978	0.498687	0.395048	0.021542	0.462847	0.032089	0.0559381
1H1ca_00624	Amidophosphoribosyltransferase	1053	351.916	3707	117.755	0.768471	308.737	3252	102.325	0.776004	272.965	2875	86.6236	0.814134	216.934	2285	82.7312	1.00851	147.213	1551	49.4001	0.899304	304.1	3204	98.903	0.900066	0.786209	0.0244733	0.935961	0.0628331	0.0614245
1H1ca_00625	Glutamine synthetase	1332	936.911	12481	313.423	2.0454	657.028	8753	217.728	1.65118	689.396	9184	218.753	2.05596	318.309	4241	121.388	1.47975	219.343	2922	73.5734	1.33937	288.096	3838	93.6582	0.852336	1.91753	0.230726	1.22382	0.32928	0.0582047
1H1ca_00626	hypothetical protein	162	8.6235	14	2.8907	0.0188647	10.4383	17	3.4769	0.0263677	4.2901	7	1.3709	0.0128844	3.6852	6	1.412	0.0172126	0	0	0	0	10.4938	17	3.411	0.0310418	0.0193725	0.00675595	0.0160848	0.0155516	0.768951
1H1ca_00627	Putative ammonium transporter	1197	56.9749	682	19.058	0.124373	55.4612	664	18.3795	0.139384	43.2665	518	13.7297	0.129039	30.0727	360	11.4662	0.139776	14.0317	168	4.7072	0.0856922	55.3793	663	18.0038	0.163843	0.130933	0.00768157	0.12977	0.0400248	0.965085
1H1ca_00628	putative nitrogen regulatory PII-like protein	330	99.9273	330	33.4492	0.21829	87.1788	288	28.9161	0.219291	73.5758	243	23.3625	0.219573	56.9242	188	21.7198	0.26477	37.8212	125	12.704	0.23127	79.597	263	25.9052	0.23575	0.219053	0.00067134	0.24393	0.0181862	0.141488
1H1ca_00629	Glutamate dehydrogenase	1260	1020.3	12857	341.315	2.22742	766.562	9661	254.046	1.92661	645.144	8130	204.714	1.92401	202.538	2553	77.2488	0.941681	142.129	1791	47.6727	0.867857	236.14	2976	76.7728	0.69867	2.02603	0.174463	0.83607	0.124585	0.00238827
1H1ca_00630	hypothetical protein	813	93.2128	758	31.1864	0.203522	97.1525	790	32.1957	0.244162	73.5351	598	23.3366	0.21933	41.433	337	15.8034	0.192647	31.8549	259	10.6845	0.194506	74.5129	606	24.2285	0.220491	0.22234	0.0204839	0.202548	0.015567	0.27489
1H1ca_00631	hypothetical protein	1815	387.116	7027	129.503	0.845136	334.035	6064	110.699	0.839506	260.899	4736	82.787	0.778076	169.227	3072	64.5292	0.786626	117.506	2133	39.4148	0.717526	259.198	4705	84.2613	0.766819	0.820913	0.0372059	0.756991	0.0355831	0.120642
1H1ca_00632	hypothetical protein	1128	313.411	3539	104.944	0.684865	316.778	3577	105.068	0.796804	217.757	2459	69.1634	0.650034	73.797	833	28.1545	0.34321	43.4929	491	14.5988	0.265764	177.707	2006	57.8052	0.526056	0.710573	0.0766838	0.378343	0.133655	0.0334732
1H1ca_00633	hypothetical protein	567	286.182	1623	95.7462	0.62484	307.305	1743	101.853	0.772424	255.342	1448	81.0238	0.761504	104.568	593	39.8734	0.486066	97.2769	552	32.6513	0.5944	165.062	936	53.6584	0.488318	0.719595	0.0822278	0.522928	0.0619069	0.0454089
1H1ca_00634	Thermosome subunit	1614	1976.33	31906	661.234	4.31521	2029.06	32753	672.37	5.09905	1194.57	19283	379.051	3.56252	479.997	7749	183.043	2.23134	345.185	5572	115.785	2.10781	743.926	12008	241.831	2.20078	4.32563	0.768315	2.17998	0.0643417	0.0404468
1H1ca_00635	10 kDa chaperonin	273	1933.54	5295	648.768	4.23386	2162.56	5920	718.489	5.4488	1413.05	3868	449.522	4.22484	430.63	1178	164.511	2.00543	322.908	883	108.478	1.97479	677.678	1855	220.865	2.00998	4.63587	0.704031	1.99673	0.0191365	0.0229257
1H1ca_00636	hypothetical protein	339	87.0059	295	29.1077	0.189957	96.0944	326	31.8624	0.241635	76.3805	259	24.2397	0.227817	56.6342	192	21.593	0.263224	53.6785	182	18.006	0.32779	96.7139	328	31.4499	0.28621	0.219805	0.0267521	0.292408	0.0327263	0.0588303
1H1ca_00637	hypothetical protein	1776	437.24	7767	146.284	0.954649	356.729	6337	118.223	0.896566	372.015	6609	118.065	1.10963	322.191	5723	122.855	1.49763	216.523	3848	72.6669	1.32286	391.844	6961	127.401	1.15941	0.986957	0.110141	1.32664	0.169139	0.061751
1H1ca_00638	hypothetical protein	459	1809.82	8319	606.24	3.95632	1230.06	5653	408.063	3.09462	1738.95	7990	552.282	5.19064	1079.1	4959	411.901	5.02118	873.647	4014	293.298	5.33934	1273.8	5854	414.558	3.77268	4.08056	1.05351	4.71107	0.82809	0.474771
1H1ca_00639	hypothetical protein	450	657.298	2958	219.873	1.43489	441.529	1987	146.301	1.1095	611.473	2752	194.027	1.82357	265.776	1196	101.328	1.23521	276.402	1244	92.7155	1.68784	441.08	1985	143.381	1.30484	1.456	0.357501	1.4093	0.243722	0.863631
1H1ca_00640	Ribonuclease H	834	133.915	1117	44.7995	0.292362	127.2	1061	42.1512	0.319662	100.2	836	31.8029	0.2989	72.0504	601	27.4739	0.334913	46.5192	388	15.6031	0.284046	119.183	994	38.7405	0.352558	0.303644	0.0142512	0.323839	0.0355728	0.457704
1H1ca_00641	Iron-sulfur cluster carrier protein	864	1733.11	14981	579.98	3.78495	1543.73	13345	511.759	3.88102	1126.79	9739	357.625	3.36114	283.146	2447	107.977	1.31627	294.519	2546	98.8301	1.79915	1066.99	9221	346.904	3.157	3.67574	0.276641	2.09081	0.954395	0.109852
1H1ca_00642	F420-dependent NADP reductase	651	887.693	5780	296.984	1.93812	797.833	5195	264.402	2.00515	791.823	5156	251.28	2.36167	285.833	1861	108.988	1.32858	231.068	1508	77.69	1.41431	441.622	2876	143.6	1.30683	2.10166	0.227649	1.34991	0.0568236	0.0309713
1H1ca_00643	hypothetical protein	1206	1051.37	12680	351.688	2.29512	707.496	8533	234.431	1.77785	782.748	9440	248.343	2.33406	272.707	3289	103.975	1.26748	182.92	2206	61.3483	1.11681	482.176	5815	156.728	1.42631	2.1357	0.310509	1.2702	0.154764	0.0496101
1H1ca_00644	hypothetical protein	690	470.339	3246	157.357	1.02691	431.683	2979	143.048	1.08483	337.071	2326	106.952	1.00519	225.641	1558	86.0855	1.0494	182.674	1261	61.293	1.11581	278.201	1920	90.4477	0.823119	1.03899	0.0411672	0.99611	0.15345	0.686173
1H1ca_00645	hypothetical protein	1113	287.676	3202	96.2304	0.628	283.903	3160	94.0704	0.713401	279.066	3106	88.5387	0.832133	120.305	1339	45.8667	0.559126	97.9308	1090	32.8455	0.597936	225.271	2508	73.2449	0.666565	0.724517	0.102512	0.607875	0.0544047	0.180088
1H1ca_00646	Photosystem I assembly protein Ycf3	3783	219.888	8319	73.5565	0.48003	198.632	7516	65.8281	0.49922	182.777	6918	58.0191	0.545294	122.33	4629	46.6512	0.568689	103.127	3902	34.5936	0.629759	203.923	7715	66.2895	0.603267	0.508185	0.033537	0.600572	0.0306239	0.0388215
1H1ca_00647	hypothetical protein	468	190.107	890	63.6107	0.415123	193.105	904	64.0005	0.48536	157.735	739	50.0986	0.470853	96.1432	450	36.6588	0.44688	72.1774	338	24.2223	0.440955	159.162	745	51.7435	0.470891	0.457116	0.0370737	0.452909	0.0158529	0.873239
1H1ca_00648	Sensor histidine kinase RcsC	2376	635.517	15105	212.648	1.38774	459.955	10931	152.431	1.15599	378.98	9007	120.271	1.13037	184.745	4392	70.4738	0.859092	172.685	4104	57.9303	1.05459	334.158	7942	108.65	0.988766	1.22471	0.141795	0.967483	0.0994721	0.0823316
1H1ca_00649	Acetyl-coenzyme A synthetase	1899	75.555	1435	25.2763	0.164953	73.0542	1388	24.2173	0.183657	64.8194	1231	20.5665	0.193295	66.1274	1256	25.216	0.307389	40.5445	770	13.5991	0.247565	107.975	2052	35.1235	0.319641	0.180636	0.0144081	0.291532	0.0385662	0.0430001
1H1ca_00650	hypothetical protein	444	290.712	1292	97.3342	0.635203	169.86	755	56.341	0.427273	157.489	701	50.0913	0.470784	207.209	921	79.084	0.964053	102.818	457	34.5206	0.62843	307.748	1368	100.149	0.911409	0.511092	0.109677	0.834631	0.180504	0.0767849
1H1ca_00651	hypothetical protein	240	403.146	968	134.912	0.880435	249.396	599	82.6945	0.62713	222.396	534	70.5922	0.663462	300.542	722	114.693	1.39814	161.129	387	54.081	0.984517	409.637	984	133.269	1.21281	0.723683	0.136981	1.19849	0.207182	0.0453537
1H1ca_00652	G/U mismatch-specific DNA glycosylase	636	91.1871	580	30.504	0.199069	73.577	468	24.3809	0.184897	67.7547	431	21.5004	0.202072	40.5456	258	15.4659	0.188533	28.3019	180	9.4921	0.172799	81.9072	521	26.6272	0.242321	0.195348	0.00917375	0.201218	0.0364554	0.812169
1H1ca_00653	hypothetical protein	333	375	1250	125.56	0.819406	290.441	969	96.4141	0.731175	255.114	851	81.0797	0.762029	111.195	371	42.4758	0.51779	64.1261	214	21.5533	0.392367	311.856	1040	101.516	0.923846	0.770877	0.0447863	0.611334	0.277813	0.429639
1H1ca_00654	hypothetical protein	531	539.339	2867	180.601	1.1786	333.497	1773	110.631	0.838988	277.65	1476	88.1899	0.828855	155.512	827	59.3776	0.723827	93.4934	497	31.3911	0.571459	375.158	1995	122.122	1.11137	0.948824	0.199082	0.802219	0.278361	0.511903
1H1ca_00655	hypothetical protein	225	115.342	260	38.6524	0.252246	89.1067	201	29.5988	0.224468	68.2844	154	21.7153	0.204092	51.3644	116	19.6556	0.239606	22.1956	50	7.453	0.135678	103.342	233	33.6604	0.306326	0.226937	0.0241749	0.227204	0.0859975	0.996349
1H1ca_00656	tRNA-Thr(cgt)	75	0	0	0	0	0	0	0	0	0	0	0	0	0	0	0	0	0	0	0	0	0	0	0	0	0	0	0	0
1H1ca_00657	hypothetical protein	294	323.272	951	108.198	0.7061	245.412	722	81.3675	0.617066	247.803	729	78.6696	0.739378	162.126	477	61.8561	0.754041	119.289	351	40.041	0.728926	248.796	732	80.9299	0.736502	0.687521	0.0632412	0.739823	0.0128824	0.295555
1H1ca_00658	hypothetical protein	810	173.921	1409	58.1851	0.379716	180.59	1463	59.8439	0.453838	152.395	1235	48.3737	0.454641	87.0284	705	33.183	0.404509	61.358	497	20.5786	0.374623	149.87	1214	48.7168	0.443347	0.429402	0.0430225	0.407493	0.034459	0.540642
1H1ca_00659	hypothetical protein	927	750.254	6958	251.068	1.63847	671.772	6229	222.638	1.68842	524.287	4863	166.438	1.56427	189.492	1757	72.261	0.880879	145.444	1349	48.8064	0.888496	400.525	3714	130.229	1.18515	1.6304	0.0624717	0.984841	0.173512	0.0261404
1H1ca_00660	Threonylcarbamoyl-AMP synthase	588	1051.42	6183	351.729	2.29538	910.524	5358	301.916	2.28964	744.449	4380	236.333	2.22118	244.372	1437	93.1732	1.1358	189.905	1117	63.7119	1.15984	441.371	2596	143.507	1.30598	2.26875	0.0413033	1.20054	0.0921012	0.0029631
1H1ca_00661	putative protein	675	894.215	6038	299.209	1.95264	881.323	5951	292.11	2.21528	676.696	4570	214.803	2.01883	234.784	1585	89.5235	1.09131	215.379	1454	72.2446	1.31518	473.15	3194	153.807	1.39972	2.06226	0.136575	1.26874	0.159362	0.00723938
1H1ca_00662	tRNA-Gly(ccc)	71	0	0	0	0	0	0	0	0	0	0	0	0	0	0	0	0	0	0	0	0	0	0	0	0	0	0	0	0
1H1ca_00663	hypothetical protein	1548	247.439	3831	82.7804	0.540225	264.191	4091	87.5628	0.664049	242.954	3762	77.1036	0.72466	175.977	2726	67.1377	0.818425	152.236	2357	51.0662	0.929634	236.627	3664	76.936	0.700156	0.642983	0.0939981	0.816071	0.114757	0.136522
1H1ca_00664	hypothetical protein	1095	853.184	9344	285.433	1.86274	948.095	10384	314.204	2.38282	1071.77	11739	340.129	3.19671	1387.08	15194	529.017	6.44884	621.871	6811	208.613	3.79769	1127.89	12353	366.694	3.33709	2.48077	0.672336	4.52788	1.67947	0.189061
1H1ca_00665	hypothetical protein	1071	598.806	6414	200.321	1.30729	515.987	5527	170.986	1.29671	492.601	5277	156.324	1.46921	324.126	3472	123.595	1.50666	299.392	3208	100.459	1.82881	546.68	5856	177.728	1.61742	1.35775	0.0966761	1.65096	0.163675	0.0755858
1H1ca_00666	hypothetical protein	1038	435.108	4519	145.623	0.950338	372.414	3867	123.435	0.936091	348.644	3621	110.677	1.0402	223.082	2317	85.1021	1.03741	125.343	1302	42.0686	0.765837	316.418	3286	102.9	0.936441	0.975552	0.0564415	0.913231	0.137268	0.542664
1H1ca_00667	Tritrans,polycis-undecaprenyl-diphosphate synthase (GGDP specific)	780	413.814	3228	138.428	0.903383	390.968	3050	129.559	0.982532	321.99	2512	102.177	0.96031	235.601	1838	89.8385	1.09515	156.274	1219	52.4148	0.954185	342.89	2675	111.474	1.01447	0.94875	0.0408102	1.02127	0.0707295	0.221611
1H1ca_00668	Ditrans,polycis-undecaprenyl-diphosphate synthase ((2E,6E)-farnesyl-diphosphate specific)	594	357.077	2123	119.55	0.780183	423.822	2518	140.453	1.06515	318.872	1895	101.216	0.951282	176.034	1046	67.1362	0.818406	155.01	921	52.0017	0.946664	320.566	1905	104.245	0.948678	0.932212	0.143427	0.904583	0.074638	0.786557
1H1ca_00669	phosphatase YcdX	1692	185.031	3131	61.8969	0.403939	181.642	3075	60.2151	0.456653	140.528	2378	44.5901	0.419081	127.288	2155	48.5578	0.591931	92.0703	1558	30.8824	0.562198	178.952	3028	58.1702	0.529378	0.426561	0.0271362	0.561169	0.0312895	0.0110883
1H1ca_00670	hypothetical protein	678	252.864	1715	84.6098	0.552164	259.409	1760	86.009	0.652266	190.499	1292	60.4588	0.568223	77.059	523	29.4092	0.358505	73.5575	499	24.684	0.44936	146.566	994	47.6543	0.433678	0.590889	0.0537559	0.413847	0.048565	0.0241294
1H1ca_00671	Fe(2+) transporter FeoB	1863	151.786	2829	50.7933	0.331477	146.184	2724	48.4457	0.367397	107.221	1998	34.0259	0.319793	74.4396	1387	28.3841	0.346009	70.139	1307	23.5292	0.428337	122.079	2275	39.693	0.361226	0.339559	0.0248076	0.378524	0.0438052	0.272519
1H1ca_00672	hypothetical protein	711	455.473	3239	152.38	0.994431	410.868	2922	136.167	1.03265	383.598	2728	121.731	1.14409	175.648	1249	66.9737	0.816425	148.214	1054	49.7182	0.905095	273.512	1945	88.9191	0.809208	1.05707	0.0777492	0.843576	0.0533988	0.0295174
1H1ca_00673	hypothetical protein	1167	401.26	4688	134.37	0.8769	301.577	3522	99.9953	0.758334	285.989	3341	90.8307	0.853674	149.896	1751	57.2041	0.697332	147.164	1719	49.4026	0.899349	258.895	3024	84.2279	0.766515	0.829643	0.0628406	0.787732	0.102666	0.589004
1H1ca_00674	Diphthine synthase	774	188.567	1460	63.0954	0.411761	161.045	1247	53.381	0.404825	140.788	1090	44.6799	0.419925	75.5711	585	28.8155	0.351268	58.1189	450	19.4992	0.354973	113.879	882	37.0402	0.337084	0.412174	0.00755805	0.347775	0.0094421	0.00269674
1H1ca_00675	hypothetical protein	579	108.43	628	36.28	0.236763	86.6304	502	28.7267	0.217854	77.1779	447	24.4938	0.230206	41.0933	238	15.6715	0.191039	39.1883	227	13.149	0.239371	71.2953	413	23.1855	0.210999	0.228276	0.00960388	0.213803	0.0242874	0.438422
1H1ca_00676	hypothetical protein	1053	304.295	3206	101.841	0.664612	260.603	2745	86.3724	0.655022	243.184	2562	77.193	0.7255	124.828	1315	47.6112	0.580392	84.2868	888	28.2832	0.514881	169.245	1783	55.0387	0.500879	0.681717	0.0382204	0.532051	0.0424459	0.0200261
1H1ca_00677	hypothetical protein	450	168.567	759	56.4177	0.368182	155.002	698	51.393	0.389749	155.871	702	49.4939	0.46517	102.364	461	39.0571	0.476115	63.1	284	21.1666	0.385327	145.929	657	47.4568	0.43188	0.407703	0.0509212	0.431108	0.045399	0.594198
1H1ca_00678	Phosphoribosyl-ATP pyrophosphatase	312	243.756	761	81.5861	0.532431	196.375	613	65.0979	0.493682	186.151	581	59.0811	0.555275	89.0801	278	33.9705	0.414108	89.7212	280	30.0987	0.547932	172.372	538	56.0497	0.51008	0.527134	0.0311378	0.490707	0.0689829	0.492188
1H1ca_00679	hypothetical protein	450	529.027	2382	177.058	1.15548	423.924	1909	140.558	1.06595	442.34	1993	140.515	1.32063	223.38	1006	85.2309	1.03898	194.296	875	65.2139	1.18719	414.209	1865	134.714	1.22596	1.1807	0.129197	1.15071	0.0986802	0.770331
1H1ca_00680	hypothetical protein	732	452.688	3314	151.435	0.988268	377.909	2768	125.29	0.95016	320.611	2347	101.725	0.956068	295.328	2162	112.605	1.37268	264.327	1935	88.6573	1.61396	451.944	3309	146.937	1.3372	0.96484	0.0205242	1.44128	0.150595	0.032288
1H1ca_00681	hypothetical protein	621	186.449	1158	62.3739	0.407052	167.29	1039	55.4351	0.420403	139.744	868	44.3461	0.416788	114.779	713	43.7733	0.533607	72.6216	451	24.3573	0.443412	196.111	1218	63.753	0.580184	0.414751	0.00689941	0.519068	0.0695353	0.12265
1H1ca_00682	hypothetical protein	708	1191.18	8434	398.462	2.60036	845.726	5988	280.227	2.12515	918.486	6505	291.502	2.73968	653.209	4625	249.052	3.036	550.798	3900	184.746	3.36321	938.042	6643	304.983	2.7755	2.48842	0.322213	3.05824	0.294488	0.108826
1H1ca_00683	hypothetical protein	582	248.079	1448	83.2208	0.543099	224.325	1308	74.4639	0.564711	250.313	1461	79.6442	0.748538	308.304	1799	117.847	1.43659	180.031	1050	60.5077	1.10151	354.663	2068	115.498	1.05109	0.618787	0.112885	1.19639	0.209536	0.0245794
1H1ca_00684	hypothetical protein	1089	160.953	1753	53.8443	0.351388	128.244	1398	42.5344	0.322568	131.44	1432	41.7198	0.392104	119.813	1305	45.6872	0.556938	86.8448	946	29.1345	0.530379	206.4	2248	67.0986	0.61063	0.355356	0.034937	0.565982	0.0408832	0.00654765
1H1ca_00685	Formylmethanofuran--tetrahydromethanopterin formyltransferase	903	321.736	2908	107.719	0.702975	290.798	2628	96.427	0.731273	284.741	2574	90.4373	0.849977	297.749	2691	113.615	1.385	217.798	1968	73.094	1.33064	346.177	3130	112.668	1.02534	0.761414	0.0779902	1.24699	0.193874	0.05655
1H1ca_00686	hypothetical protein	576	591.939	3410	198.024	1.29231	427.726	2464	141.736	1.07488	487.068	2806	154.558	1.45262	521.12	3002	198.701	2.42221	363.115	2092	121.81	2.21749	683.83	3940	222.341	2.02341	1.27328	0.189589	2.22104	0.199424	0.00942295
1H1ca_00687	hypothetical protein	1146	745.888	8553	249.643	1.62917	554.737	6362	183.937	1.39492	524.8	6018	166.607	1.56586	683.552	7838	260.755	3.17866	355.586	4080	119.404	2.1737	1246.88	14296	405.485	3.69012	1.53	0.121192	3.01416	0.771478	0.0812065
1H1ca_00688	hypothetical protein	342	2249.29	7699	752.999	4.91407	1267.73	4339	420.363	3.1879	1550.91	5308	492.416	4.62798	1817.36	6219	693.276	8.4512	1131.83	3873	379.81	6.91424	3038.9	10401	988.54	8.9962	4.24336	0.925187	8.12055	1.07965	0.01798
1H1ca_00689	hypothetical protein	228	17556.4	40218	5900.27	38.5052	11600	26567	3860.72	29.2785	16004.8	36658	5101.06	47.9425	21670.7	49634	8299.58	101.174	17599.3	40312	5929.86	107.95	25036.2	57333	8173.63	74.3841	38.5757	9.33217	94.5027	17.7496	0.0169135
1H1ca_00690	hypothetical protein	699	1015.32	7101	339.804	2.21756	943.725	6602	312.939	2.37323	670.682	4692	212.965	2.00155	375.63	2627	143.283	1.74665	211.464	1479	70.9636	1.29186	586.172	4100	190.657	1.73507	2.19747	0.186656	1.59119	0.259298	0.0461902
1H1ca_00691	hypothetical protein	807	917.669	7408	307.053	2.00383	745.463	6017	247.04	1.87348	559.926	4521	177.741	1.6705	253.861	2049	96.8011	1.18003	158.351	1278	53.1131	0.966897	384.544	3104	125.024	1.13778	1.84929	0.167999	1.0949	0.11285	0.00753774
1H1ca_00692	hypothetical protein	942	5339.53	50302	1786.16	11.6565	4494.49	42343	1489.33	11.2946	3095.48	29161	982.151	9.23077	2027.82	19104	773.188	9.42535	1533.57	14447	514.365	9.36375	2038.9	19208	662.791	6.03172	10.7274	1.3087	8.27361	1.94177	0.16715
1H1ca_00693	hypothetical protein	687	1153.4	7931	386.151	2.52002	903.102	6207	299.355	2.27021	600.713	4129	190.684	1.79215	321.157	2208	122.533	1.49371	233.307	1604	78.3055	1.42551	369.527	2540	120.177	1.09367	2.19415	0.36988	1.33763	0.214009	0.0402986
1H1ca_00694	Vitamin B12 import ATP-binding protein BtuD	1068	986.426	10536	329.982	2.15346	924.418	9875	306.356	2.32331	610.029	6516	193.569	1.81927	528.781	5648	201.621	2.4578	336.275	3592	112.8	2.05347	561.299	5997	182.519	1.66101	2.0987	0.256455	2.05743	0.39841	0.889656
1H1ca_00695	Xanthine phosphoribosyltransferase	639	229.024	1464	76.6348	0.500119	233	1489	77.2067	0.585512	173.491	1109	55.0627	0.517508	129.812	830	49.5209	0.603672	66.5822	426	22.3591	0.407036	222.773	1424	72.436	0.659203	0.534384	0.0451225	0.556637	0.1325	0.808876
1H1ca_00696	hypothetical protein	258	350.616	905	117.332	0.765706	275.399	711	91.3084	0.692455	284.318	734	90.2617	0.848327	202.612	523	77.2847	0.942119	164.236	424	55.1177	1.00339	311.454	805	101.419	0.922968	0.768836	0.0779825	0.956159	0.0420091	0.0351735
1H1ca_00697	hypothetical protein	276	254.486	703	85.1986	0.556006	232.464	642	77.0703	0.584477	253.62	701	80.5816	0.757348	174.529	483	66.719	0.813321	124.909	345	41.9232	0.763191	247.594	684	80.555	0.73309	0.632615	0.108955	0.769867	0.0405297	0.177517
1H1ca_00698	hypothetical protein	717	1049.39	7525	351.054	2.29098	693.477	4973	229.805	1.74277	695.287	4986	220.628	2.07357	284.346	2039	108.42	1.32167	251.421	1803	84.3376	1.53532	465.759	3340	151.416	1.37796	2.03579	0.276076	1.41165	0.11074	0.0680717
1H1ca_00699	hypothetical protein	198	65.1364	129	21.7927	0.142219	50.4242	100	16.7338	0.126904	68.1465	135	21.6319	0.203308	38.8384	77	14.8265	0.180739	23.702	47	7.9612	0.14493	74.6768	148	24.2964	0.221109	0.157478	0.040422	0.182259	0.0381126	0.496055
1H1ca_00700	hypothetical protein	1227	73.1035	897	24.4531	0.159581	58.498	718	19.3883	0.147035	55.0081	675	17.4536	0.164038	36.9177	453	14.0755	0.171584	26.8101	329	8.9928	0.163709	75.0505	921	24.3983	0.222037	0.156886	0.00881706	0.185777	0.031648	0.267176
1H1ca_00701	hypothetical protein	1260	209.791	2644	70.1903	0.458062	185.132	2334	61.375	0.465449	166.406	2097	52.8025	0.496265	100.759	1270	38.4277	0.468443	68.9643	869	23.131	0.421088	193.117	2434	62.7907	0.571426	0.473263	0.0202594	0.486986	0.0768653	0.793137
1H1ca_00702	Chemotaxis response regulator protein-glutamate methylesterase	1944	274.43	5335	91.7961	0.599061	223.231	4340	73.9698	0.560964	212.858	4138	67.5338	0.634718	284.58	5533	108.512	1.32278	183.721	3572	61.6254	1.12186	386.194	7508	125.537	1.14245	0.598253	0.0368838	1.1957	0.110539	0.0124449
1H1ca_00703	tRNA-Thr(tgt)	74	0	0	0	0	0	0	0	0	0	0	0	0	0	0	0	0	0	0	0	0	0	0	0	0	0	0	0	0
1H1ca_00704	hypothetical protein	1752	221.116	3876	74.0007	0.482929	185.881	3260	61.6516	0.467547	184.967	3244	58.7454	0.55212	102.767	1802	39.2132	0.478018	69.1981	1213	23.2205	0.422717	157.337	2758	51.1688	0.465661	0.500869	0.0450469	0.455466	0.029026	0.238531
1H1ca_00705	hypothetical protein	654	367.515	2404	122.954	0.802398	311.323	2037	103.199	0.782627	213.974	1400	67.9168	0.638318	134.988	883	51.4748	0.62749	91.7187	600	30.7693	0.560139	189.852	1243	61.7787	0.562217	0.741121	0.0895786	0.583282	0.0382994	0.106993
1H1ca_00706	Nucleoside kinase	870	622.245	5415	208.193	1.35867	488.506	4251	161.895	1.22776	346.762	3018	110.059	1.03439	161.694	1407	61.6576	0.751621	128.569	1119	43.1376	0.785298	324.576	2825	105.547	0.960526	1.20695	0.163151	0.832482	0.112161	0.0465659
1H1ca_00707	hypothetical protein	339	775.561	2630	259.503	1.69352	547.336	1856	181.401	1.37569	410.171	1391	130.183	1.22353	207.885	705	79.2868	0.966525	156.59	531	52.5339	0.956353	457.743	1552	148.812	1.35426	1.43092	0.239834	1.09238	0.226853	0.173775
1H1ca_00708	hypothetical protein	528	619.725	3273	207.347	1.35315	643.129	3396	213.106	1.61613	441.227	2330	140.007	1.31586	244.475	1291	93.2189	1.13636	187.581	991	62.9484	1.14594	570.184	3011	185.363	1.68689	1.42839	0.163654	1.32307	0.315119	0.642868
1H1ca_00709	hypothetical protein	357	1146.24	4094	383.589	2.5033	1007.07	3597	333.836	2.53171	686.882	2453	218	2.04888	364.51	1302	139.045	1.69499	285.364	1019	95.7306	1.74273	836.849	2989	272.147	2.47667	2.36132	0.270951	1.97146	0.438173	0.281266
1H1ca_00710	hypothetical protein	285	4620.51	13177	1546.53	10.0926	3855.39	10994	1278.12	9.69287	2600.31	7414	825.343	7.75701	1236.97	3528	471.949	5.75318	819.214	2336	274.899	5.00439	2295.53	6548	746.808	6.79632	9.18093	1.24926	5.8513	0.899987	0.033216
1H1ca_00711	Glutamyl-tRNA(Gln) amidotransferase subunit E	1830	419.862	7686	140.487	0.916817	375.038	6864	124.276	0.94247	279.346	5113	88.6445	0.833127	238.184	4361	90.8546	1.10754	185.113	3388	62.0922	1.13036	330.269	6047	107.407	0.97746	0.897479	0.0571848	1.07179	0.0824808	0.0572989
1H1ca_00712	Glutamyl-tRNA(Gln) amidotransferase subunit D	1227	394.486	4842	131.998	0.861417	377.226	4630	125.025	0.948152	274.225	3366	87.0355	0.818005	226.201	2778	86.3176	1.05223	171.492	2105	57.5377	1.04744	345.141	4237	112.243	1.02147	0.875865	0.0662618	1.04038	0.0165544	0.0529295
1H1ca_00713	Argininosuccinate lyase	1482	465.74	6907	155.893	1.01736	424.732	6301	140.871	1.06832	297.761	4416	94.5383	0.88852	213.198	3162	81.344	0.991603	169.114	2508	56.7576	1.03324	345.267	5120	112.297	1.02196	0.99141	0.0926735	1.0156	0.0215353	0.702684
1H1ca_00714	hypothetical protein	1221	5681.29	69372	1900.44	12.4023	4081.6	49842	1352.51	10.257	3849.37	47005	1221.39	11.4793	1747.73	21341	666.363	8.12312	1073.78	13113	360.19	6.55707	2126.3	25963	691.169	6.28998	11.3796	1.07625	6.99006	0.990309	0.0138299
1H1ca_00715	hypothetical protein	762	909.501	6940	304.643	1.9881	744.559	5681	247.019	1.87332	642.524	4903	204.143	1.91864	352.606	2690	134.589	1.64067	192.497	1469	64.6564	1.17704	374.861	2860	121.999	1.11025	1.9267	0.0578385	1.30932	0.288894	0.0682345
1H1ca_00716	Vitamin B12 import ATP-binding protein BtuD	759	623.062	4730	208.452	1.36036	487.586	3702	161.605	1.22556	428.435	3253	135.978	1.27799	241.335	1833	92.073	1.12239	123.415	937	41.404	0.753739	238.204	1809	77.4715	0.705029	1.28798	0.0679657	0.860386	0.228207	0.0896784
1H1ca_00717	50S ribosomal protein L10e	507	4683.63	23757	1567.36	10.2286	3293.25	16704	1091.62	8.27855	2927.34	14847	929.09	8.73207	1104.93	5604	421.407	5.13705	766.815	3889	257.261	4.68331	2206.54	11193	717.602	6.53053	9.07983	1.02061	5.4503	0.962626	0.0207259
1H1ca_00718	hypothetical protein	840	851.21	7153	284.836	1.85884	670.063	5632	222.149	1.68471	529.305	4448	168.001	1.57896	393.343	3306	150.05	1.82914	294.177	2473	98.7392	1.7975	700.367	5885	227.726	2.07242	1.70752	0.14135	1.89969	0.150425	0.205253
1H1ca_00719	Putative L(+)-tartrate dehydratase subunit beta	579	484.23	2804	161.989	1.05714	510.67	2957	169.213	1.28326	426.527	2470	135.346	1.27205	342.599	1984	130.64	1.59253	274.572	1590	92.1008	1.67665	555.62	3218	180.656	1.64406	1.20416	0.127422	1.63775	0.0424142	0.0305218
1H1ca_00720	hypothetical protein	339	1831.96	6212	612.94	4.00005	2109.64	7153	699.116	5.30188	1812.81	6147	575.295	5.40692	906.112	3072	345.488	4.21158	733.207	2486	245.95	4.47739	1568.74	5320	510.102	4.64218	4.90298	0.783641	4.44372	0.217265	0.431133
1H1ca_00721	2-oxoglutarate synthase subunit KorA	1083	1276.08	13824	426.964	2.78637	1102.47	11943	365.381	2.77094	850.881	9217	270.015	2.53774	537.569	5823	204.989	2.49886	399.514	4329	134.061	2.44052	859.217	9308	279.366	2.54237	2.69837	0.139325	2.49392	0.051103	0.139726
1H1ca_00722	2-oxoglutarate synthase subunit KorB	789	933.094	7369	312.405	2.03875	819.324	6472	271.783	2.06112	651.441	5148	207.009	1.94558	315.735	2495	120.561	1.46966	296.572	2344	99.6381	1.81386	573.649	4532	186.706	1.69912	2.01517	0.0612921	1.66088	0.175256	0.0806271
1H1ca_00723	2-oxoglutarate synthase subunit KorC	540	720.08	3892	241.082	1.5733	706.818	3820	234.385	1.77751	544.446	2943	172.911	1.62511	298.107	1611	113.74	1.38652	271.115	1466	91.051	1.65754	489.165	2644	159.152	1.44836	1.65865	0.106135	1.49747	0.142026	0.213431
1H1ca_00724	hypothetical protein	1089	766.477	8349	256.444	1.67355	727.867	7929	241.241	1.8295	537.035	5850	170.434	1.60182	326.305	3554	124.423	1.51675	272.031	2963	91.2533	1.66122	479.143	5220	155.807	1.41792	1.70164	0.1164	1.53196	0.12236	0.180199
1H1ca_00725	Succinate--CoA ligase [ADP-forming] subunit alpha	876	647.362	5675	216.695	1.41415	626.226	5489	207.611	1.57446	479.775	4205	152.296	1.43136	315.514	2765	120.338	1.46695	272.68	2391	91.5419	1.66647	432.768	3793	140.742	1.28082	1.47333	0.0879953	1.47142	0.192864	0.98892
1H1ca_00726	hypothetical protein	807	542.1	4380	181.546	1.18477	432.756	3496	143.535	1.08853	335.798	2713	106.66	1.00245	227.196	1836	86.7383	1.05736	187.347	1513	62.8796	1.14469	310.662	2509	101.058	0.919681	1.09193	0.0912221	1.04058	0.11344	0.584399
1H1ca_00727	S-adenosylmethionine synthase	1206	1343.68	16213	449.678	2.9346	1108.58	13375	367.458	2.78669	882.804	10652	280.228	2.63372	415.07	5008	158.317	1.92993	329.806	3980	110.683	2.01493	554.15	6688	180.258	1.64044	2.78503	0.150483	1.86176	0.19633	0.0075099
1H1ca_00728	ATP phosphoribosyltransferase	879	955.142	8398	319.575	2.08555	757.28	6659	251.004	1.90354	560.58	4929	177.909	1.67208	280.447	2466	106.959	1.30385	228.369	2008	76.616	1.39476	378.164	3325	122.956	1.11896	1.88707	0.207253	1.27252	0.140544	0.0238602
1H1ca_00729	Imidazole glycerol phosphate synthase subunit HisF	717	434.159	3118	145.46	0.949271	443.707	3185	147.181	1.11617	313.789	2253	99.694	0.936976	175.905	1263	67.1577	0.818668	141.559	1016	47.5247	0.865163	224.22	1609	72.9427	0.663815	1.00082	0.100093	0.782549	0.105422	0.0803346
1H1ca_00730	Imidazoleglycerol-phosphate dehydratase	579	524.1	3036	175.392	1.14461	480.458	2785	159.37	1.20862	375.903	2179	119.4	1.12219	209.838	1216	80.0694	0.976065	178.741	1036	60.0103	1.09246	326.256	1890	106.103	0.965591	1.15848	0.0448465	1.01137	0.0704173	0.0553395
1H1ca_00731	Archaeal histone A	210	8647.93	18328	2919.32	19.0515	10134	21451	3384.46	25.6667	13919.2	29425	4445.54	41.7815	7208.28	15252	2768.98	33.7545	9535.14	20192	3224.81	58.7061	9259.63	19605	3034.54	27.6158	28.8334	11.691	40.0255	16.4665	0.407909
1H1ca_00732	hypothetical protein	762	468.533	3571	156.755	1.02298	382.647	2916	126.793	0.961555	299.295	2281	94.9724	0.8926	190.87	1455	72.798	0.887425	171.369	1306	57.4821	1.04643	391.904	2987	127.416	1.15955	0.959054	0.0652398	1.03114	0.136707	0.496465
1H1ca_00733	Thiamine-monophosphate kinase	1017	1023.8	10413	342.485	2.23505	864.722	8795	286.534	2.17298	655.322	6665	207.925	1.95419	381.296	3879	145.415	1.77265	317.477	3229	106.486	1.93852	733.468	7460	238.431	2.16984	2.12076	0.147565	1.96034	0.199493	0.344375
1H1ca_00734	Replication factor C large subunit	1374	452.739	6221	151.447	0.988341	397.877	5467	131.833	0.999779	283.517	3896	89.962	0.84551	206.836	2843	78.8863	0.961643	181.293	2491	60.8039	1.1069	418.907	5756	136.169	1.23921	0.944551	0.0859621	1.10258	0.138833	0.192277
1H1ca_00735	hypothetical protein	429	332.816	1428	111.341	0.726615	310.816	1334	103.029	0.78134	299.343	1285	95.0326	0.893166	178.995	768	68.252	0.832008	159.121	683	53.3959	0.972045	284.061	1219	92.3616	0.840536	0.80038	0.0848833	0.88153	0.0785045	0.311049
1H1ca_00736	hypothetical protein	534	718.639	3840	240.534	1.56972	550.513	2940	182.418	1.3834	636.298	3398	201.887	1.89744	976.191	5213	372.184	4.53702	552.217	2949	185.216	3.37176	890.558	4756	289.498	2.63458	1.61687	0.260239	3.51445	0.959213	0.0805494
1H1ca_00737	CRISPR-associated endonuclease Cas1 1	927	533.832	4951	178.649	1.16586	521.886	4840	172.992	1.31192	380.042	3524	120.61	1.13355	224.45	2082	85.6274	1.04382	154.105	1429	51.7008	0.941187	277.063	2573	90.2205	0.821051	1.20379	0.0950299	0.935352	0.111498	0.0503386
1H1ca_00738	Acylphosphatase	273	275.418	753	92.2611	0.602096	253.458	693	84.1069	0.637841	194.846	533	61.9429	0.582172	119.231	326	45.5268	0.554983	121.443	332	40.7868	0.742503	217.787	595	70.8434	0.64471	0.607375	0.0282053	0.647398	0.0937891	0.552423
1H1ca_00739	Phosphoglucomutase/phosphomannomutase	1353	204.549	2768	68.4312	0.446582	166.127	2248	55.0503	0.417485	134.276	1817	42.6073	0.400446	91.9165	1244	35.0537	0.427313	68.3659	925	22.9292	0.417414	140.605	1904	45.7419	0.416274	0.421508	0.0233355	0.420334	0.00607102	0.940468
1H1ca_00740	hypothetical protein	597	347.802	2078	116.428	0.759809	262.295	1567	86.9672	0.659532	226.37	1353	71.9036	0.675788	126.36	755	48.2152	0.587755	86.8928	519	29.1567	0.530783	164.853	985	53.6299	0.488059	0.698383	0.0538306	0.535532	0.0500175	0.0311786
1H1ca_00741	Tyrosine recombinase XerC	867	828.231	7181	277.046	1.808	667.135	5786	221.116	1.67688	726.466	6299	230.505	2.1664	490.753	4255	187.108	2.28089	335.968	2913	112.685	2.05137	769.735	6674	250.214	2.27707	1.88378	0.253397	2.20311	0.131424	0.14805
1H1ca_00742	hypothetical protein	183	925.459	1694	309.634	2.02067	670.781	1228	222.335	1.68612	636.923	1166	202.15	1.89991	349.137	639	133.126	1.62283	336.552	616	112.895	2.05519	647.328	1185	210.481	1.91548	1.86892	0.16944	1.8645	0.220642	0.979787
1H1ca_00743	hypothetical protein	1119	1132.53	12674	378.852	2.47239	802.216	8979	265.863	2.01623	725.418	8118	230.168	2.16324	350.53	3923	133.66	1.62934	284.445	3184	95.4306	1.73727	673.23	7535	218.876	1.99188	2.21731	0.232868	1.78616	0.18615	0.0873318
1H1ca_00744	hypothetical protein	861	4719.15	40637	1578.72	10.3027	2733.66	23543	905.982	6.87069	2456.69	21156	779.574	7.32684	931.516	8022	355.215	4.33015	738.922	6364	247.897	4.51284	2290.57	19724	744.624	6.77645	8.16684	1.86396	5.20648	1.3627	0.11297
1H1ca_00745	Cell division protein FtsZ 1	1146	4652.18	53341	1556.91	10.1604	2829.19	32442	937.959	7.11319	2533.3	29046	804.134	7.55768	3043.11	34901	1161.09	14.1539	4753.09	54511	1595.31	29.0417	7437.78	85293	2419.21	22.016	8.27717	1.6462	21.7372	7.44782	0.0924401
1H1ca_00746	hypothetical protein	180	2823.38	5096	946.985	6.18002	2102.53	3792	698.002	5.29343	2036.97	3675	647.756	6.08795	1901.34	3431	726.708	8.85874	2946.11	5314	990.133	18.0249	4732.67	8537	1541.62	14.0295	5.85386	0.487526	13.6377	4.59561	0.100157
1H1ca_00747	Histidinol-phosphate aminotransferase	993	277.552	2757	92.8696	0.606067	239.724	2382	79.4792	0.602746	171.568	1704	54.4437	0.51169	74.5015	740	28.4115	0.346343	49.9376	496	16.7524	0.304969	140.548	1396	45.6963	0.415859	0.573506	0.0535601	0.355724	0.056037	0.0165778
1H1ca_00748	Adenosylcobinamide-phosphate guanylyltransferase	603	158.675	957	53.0861	0.34644	153.169	924	50.771	0.385032	109.582	661	34.7785	0.326867	50.743	306	19.3471	0.235846	40.6136	245	13.6268	0.248069	74.9353	452	24.365	0.221734	0.352782	0.0295953	0.235216	0.013179	0.0243896
1H1ca_00749	putative protein	1230	659.563	8113	220.629	1.43982	568.904	6998	188.508	1.42959	418.6	5149	132.814	1.24826	195.999	2411	74.7315	0.910995	150.467	1851	50.4715	0.918808	341.086	4196	110.886	1.00911	1.37257	0.107778	0.946306	0.0545341	0.0257372
1H1ca_00750	hypothetical protein	996	403.535	4020	135.006	0.881049	389.158	3876	128.939	0.977836	289.258	2881	91.7721	0.862522	115.553	1151	44.0583	0.537081	114.257	1138	38.3202	0.6976	240.36	2394	78.1286	0.711009	0.907143	0.0619203	0.648563	0.0967788	0.029957
1H1ca_00751	hypothetical protein	1095	547.388	5994	183.1	1.19491	424.73	4651	140.732	1.06727	412.583	4519	130.935	1.23059	316.343	3464	120.608	1.47024	305.564	3346	102.484	1.86567	462.574	5066	150.382	1.36855	1.16427	0.0858744	1.56815	0.262626	0.126969
1H1ca_00752	tRNA-Ser(tga)	85	0	0	0	0	0	0	0	0	0	0	0	0	0	0	0	0	0	0	0	0	0	0	0	0	0	0	0	0
1H1ca_00753	hypothetical protein	225	1225.78	2780	413.284	2.69709	1317.41	2986	439.712	3.33464	1246.17	2826	398.489	3.74521	516.493	1170	198.251	2.41673	565.942	1282	191.095	3.47879	1072.48	2431	351.195	3.19604	3.259	0.528103	3.03052	0.550042	0.639623
1H1ca_00754	hydrogenase nickel incorporation protein HypA	342	800.766	2740	267.985	1.74887	675.652	2312	223.987	1.69865	541.026	1852	171.807	1.61474	245.389	841	93.7522	1.14286	293.453	1005	98.5563	1.79417	567.523	1942	184.573	1.67971	1.68743	0.0677889	1.53891	0.347731	0.543247
1H1ca_00755	Thiamine-monophosphate kinase	996	808.41	8054	270.482	1.76517	728.771	7261	241.545	1.8318	567.893	5659	180.263	1.69421	334.167	3329	127.428	1.55338	278.012	2770	93.275	1.69802	692.362	6898	225.117	2.04868	1.76374	0.0688088	1.7667	0.254689	0.986285
1H1ca_00756	Allantoinase	1263	375.378	4743	125.613	0.819753	351.093	4436	116.372	0.882531	271.351	3428	86.1121	0.809327	152.222	1924	58.0782	0.707987	127.637	1613	42.8327	0.779748	290.699	3673	94.5285	0.860256	0.83721	0.0395947	0.782664	0.0761763	0.351506
1H1ca_00757	hypothetical protein	315	564.775	1780	189.015	1.23351	471.086	1485	156.198	1.18456	470.638	1483	149.368	1.40384	409.549	1292	156.374	1.90623	314.419	991	105.513	1.92082	793.124	2500	257.973	2.34768	1.27398	0.115096	2.05824	0.250768	0.0388694
1H1ca_00758	DNA primase DnaG	1329	1287.76	17116	430.788	2.81132	1003.99	13345	332.701	2.5231	894.714	11893	283.918	2.66841	632.801	8411	241.287	2.94135	574.963	7643	192.878	3.51125	1150.54	15292	374.011	3.40369	2.66764	0.144146	3.28543	0.302797	0.0857734
1H1ca_00759	hypothetical protein	285	4413.49	12653	1485.03	9.6913	2813.27	8056	936.56	7.10258	3548.27	10163	1131.37	10.6332	3951.54	11328	1515.37	18.4728	3237.28	9282	1092.3	19.8847	4106.9	11767	1342.04	12.2132	9.14244	1.82823	16.8569	4.08304	0.0961942
1H1ca_00760	Ribosomal protein S6--L-glutamate ligase	801	463.905	3717	155.219	1.01296	342.33	2743	113.463	0.860468	307.856	2467	97.7155	0.918381	185.198	1484	70.6339	0.861044	120.062	962	40.2798	0.733273	332.578	2665	108.146	0.984181	0.930612	0.0769918	0.859499	0.125461	0.464142
1H1ca_00761	7,8-dihydro-6-hydroxymethylpterin dimethyltransferase	1473	1022.88	15077	342.372	2.23432	720.437	10623	238.949	1.81212	603.992	8907	191.847	1.80308	241.099	3554	91.987	1.12134	198.514	2927	66.6445	1.21323	405.387	5975	131.85	1.1999	1.94986	0.246442	1.17816	0.049652	0.0336017
1H1ca_00762	CDP-archaeol synthase	558	458.084	2557	153.279	1.0003	601.781	3359	199.451	1.51258	495.548	2766	157.27	1.4781	361.36	2017	137.811	1.67995	282.005	1574	94.6052	1.72224	434.466	2425	141.261	1.28555	1.33033	0.286316	1.56258	0.240846	0.361083
1H1ca_00763	Orotate phosphoribosyltransferase	513	236.374	1213	79.0914	0.516151	203.32	1044	67.4286	0.511358	157.768	811	50.1569	0.471401	80.8558	415	30.842	0.375971	62.8967	323	21.1169	0.384422	156.442	803	50.8796	0.463029	0.499641	0.0245743	0.407808	0.0480097	0.0983113
1H1ca_00764	Phosphoribosylamine--glycine ligase	1293	593.509	7675	198.548	1.29573	537.296	6948	178.042	1.35021	406.005	5251	128.846	1.21096	307.683	3979	117.324	1.43021	260.309	3366	87.3092	1.58942	502.418	6497	163.328	1.48636	1.28564	0.0701761	1.502	0.0807487	0.039402
1H1ca_00765	Ornithine carbamoyltransferase, anabolic	918	625.657	5746	209.367	1.36633	480.158	4410	159.168	1.20708	412.985	3793	131.089	1.23205	170.434	1565	64.9955	0.792311	154.418	1418	51.8058	0.943098	307.803	2827	100.099	0.910948	1.2685	0.08567	0.882119	0.0794201	0.0105583
1H1ca_00766	hypothetical protein	231	484	1120	162.178	1.05837	395.264	915	131.241	0.995292	367.961	852	117.019	1.0998	176.333	408	67.338	0.820866	172.71	400	58.0755	1.05723	276.346	639	89.9154	0.818275	1.05116	0.052629	0.898792	0.137222	0.214377
1H1ca_00767	hypothetical protein	1500	418.081	6273	139.885	0.912888	349.505	5243	115.811	0.878274	313.565	4704	99.4954	0.93511	195.894	2939	74.6999	0.91061	208.387	3126	69.8944	1.27239	285.851	4288	92.9199	0.845617	0.908765	0.0286437	1.00954	0.229945	0.529892
1H1ca_00768	hypothetical protein	729	192.165	1401	64.2831	0.419512	146.049	1065	48.4042	0.367083	155.812	1136	49.4399	0.464662	65.9739	481	25.1553	0.306649	63.786	465	21.3929	0.389447	101.237	739	32.9505	0.299866	0.417089	0.0488352	0.331987	0.0498769	0.125172
1H1ca_00769	hypothetical protein	1218	813.376	9908	272.098	1.77571	687.395	8374	227.796	1.72754	562.011	6846	178.327	1.67601	313.122	3818	119.509	1.45684	281.931	3435	94.5854	1.72188	553.81	6747	180.056	1.6386	1.72643	0.0498821	1.60577	0.135534	0.284822
1H1ca_00770	hypothetical protein	666	364.414	2428	121.944	0.795807	344.911	2298	114.324	0.866996	268.327	1788	85.1766	0.800534	131.296	875	50.0894	0.610602	122.559	817	41.1427	0.748982	270.287	1801	87.8992	0.799926	0.821119	0.0398005	0.719837	0.0979695	0.238991
1H1ca_00771	Fructose-1,6-bisphosphatase class 1	894	441.994	3953	147.903	0.965212	399.31	3571	132.347	1.00368	279.761	2503	88.8281	0.834853	183.071	1637	69.8108	0.85101	149.483	1337	50.1578	0.913097	339.566	3037	110.421	1.00489	0.934589	0.0884863	0.922998	0.0774149	0.875288
1H1ca_00772	Fructose-1,6-bisphosphate aldolase/phosphatase	945	309.92	2930	103.71	0.676814	247.237	2338	81.9735	0.621662	224.774	2125	71.3434	0.670523	115.6	1093	44.0961	0.537542	104.987	993	35.2421	0.641564	198.65	1878	64.5965	0.58786	0.656338	0.030196	0.588989	0.0520204	0.1478
1H1ca_00773	Putative snRNP Sm-like protein	237	3274.24	7777	1097.61	7.16303	2972.91	7059	986.86	7.48405	3131.45	7436	995.447	9.35573	1874.19	4454	716.496	8.73425	1483.13	3522	498.409	9.07328	3061.31	7269	996.946	9.0727	8.001	1.18415	8.96008	0.195569	0.300544
1H1ca_00774	hypothetical protein	348	2103.8	7324	703.972	4.59412	1719.77	5987	570.021	4.32286	1427.93	4972	453.293	4.26028	1080.71	3764	412.365	5.02683	976.023	3398	327.483	5.96166	1784.22	6213	580.32	5.2812	4.39246	0.177522	5.42323	0.483329	0.0740554
1H1ca_00775	hypothetical protein	522	362.782	1894	121.366	0.792032	343.99	1796	113.998	0.864525	274.084	1431	86.9753	0.817439	210.379	1099	80.2673	0.978478	178.502	933	59.9454	1.09128	393.607	2055	127.964	1.16453	0.824672	0.0367738	1.07809	0.0937249	0.0487932
1H1ca_00776	hypothetical protein	570	235.374	1342	78.7524	0.513938	225.712	1287	74.8109	0.567343	206.628	1178	65.5688	0.61625	191.509	1092	73.0398	0.890373	108.882	621	36.5394	0.665181	215.061	1226	69.9135	0.636247	0.565848	0.0511657	0.7306	0.139121	0.19409
1H1ca_00777	Glycosyltransferase AglJ	942	447.32	4214	149.634	0.97651	388.93	3664	128.874	0.977341	372.718	3512	118.285	1.11171	199.042	1875	75.8861	0.92507	169.001	1592	56.6809	1.03185	315.813	2975	102.655	0.934214	1.02186	0.0778095	0.96371	0.059185	0.378676
1H1ca_00778	L-fuculose phosphate aldolase	570	145.9	832	48.8241	0.318626	135.583	773	44.933	0.340758	98.614	564	31.3929	0.295047	54.6965	312	20.8685	0.254392	47.0193	268	15.769	0.287067	109.077	622	35.47	0.322795	0.318146	0.0228595	0.288084	0.0342126	0.295063
1H1ca_00779	Endonuclease III	630	513.751	3238	171.918	1.12194	408.843	2577	135.53	1.02782	393.206	2480	124.893	1.17381	215.876	1361	82.3625	1.00402	189.14	1192	63.4571	1.1552	339.257	2138	110.309	1.00387	1.10786	0.0740115	1.05436	0.08733	0.477479
1H1ca_00780	Thiol-disulfide oxidoreductase ResA	270	2042.46	5517	683.479	4.46039	1789.35	4834	593.204	4.49867	2116.97	5719	672.022	6.31601	771.548	2084	294.27	3.58722	861.126	2326	288.929	5.2598	1056.79	2855	343.706	3.1279	5.09173	1.06043	3.99164	1.12201	0.304993
1H1ca_00781	hypothetical protein	345	1016.06	3506	339.922	2.21833	714.899	2467	236.925	1.79677	735.096	2537	233.307	2.19274	408.246	1409	155.705	1.89809	472.809	1632	158.652	2.88818	638.333	2203	207.559	1.88889	2.0693	0.236368	2.22505	0.574306	0.706384
1H1ca_00782	hypothetical protein	582	1924.91	11217	644.673	4.20714	1176.2	6855	390.252	2.95955	1185.2	6906	376.47	3.53826	1226.88	7148	468.245	5.70802	1597.56	9309	536.444	9.7657	1714.23	9991	557.996	5.07804	3.56835	0.624391	6.85059	2.54414	0.162195
1H1ca_00783	Tubulin-like protein CetZ1	1161	864.043	10034	289.087	1.88658	731.999	8502	242.633	1.84005	429.841	4992	136.417	1.28212	207.684	2412	79.2058	0.965538	159.444	1852	53.5	0.97394	456.81	5305	148.525	1.35165	1.6696	0.336374	1.09704	0.220535	0.0904206
1H1ca_00784	Dihydroxy-acid dehydratase	1644	534.395	8787	178.782	1.16673	436.151	7172	144.544	1.09618	335.418	5515	106.432	1.0003	217.267	3572	82.8364	1.0098	195.125	3208	65.4451	1.19139	410.334	6747	133.399	1.214	1.08775	0.0835518	1.1384	0.111944	0.574534
1H1ca_00785	S-adenosyl-L-methionine-dependent uroporphyrinogen III methyltransferase	768	268.632	2064	89.8948	0.586654	242.579	1864	80.4166	0.609855	191.579	1472	60.8098	0.571522	80.1797	616	30.5796	0.372773	74.8346	575	25.1103	0.45712	136.262	1047	44.313	0.40327	0.589348	0.0193062	0.411054	0.0427092	0.0222689
1H1ca_00786	Porphobilinogen deaminase	888	136.667	1214	45.729	0.298427	113.802	1011	37.7224	0.286075	80.491	715	25.5458	0.240093	39.5191	351	15.0697	0.183703	29.714	264	9.9709	0.181515	72.5011	644	23.5732	0.214528	0.274868	0.0307435	0.193249	0.0184606	0.0290941
1H1ca_00787	Glutamate-1-semialdehyde 2,1-aminomutase	1245	179.076	2230	59.9131	0.390993	158.979	1980	52.6935	0.399611	108.879	1356	34.5555	0.324771	57.0956	711	21.7727	0.265414	49.2225	613	16.5134	0.300618	100.463	1251	32.6613	0.297234	0.371795	0.040951	0.287755	0.0194218	0.084801
1H1ca_00788	hypothetical protein	975	138.645	1353	46.4172	0.302919	130.99	1278	43.4297	0.329357	85.0882	830	27.0085	0.25384	37.0913	362	14.1552	0.172555	34.6277	338	11.6267	0.211658	78.8297	769	25.637	0.233309	0.295375	0.0383209	0.205841	0.030792	0.0510844
1H1ca_00789	Glutamyl-tRNA reductase	1275	174.342	2224	58.3459	0.380765	148.92	1899	49.3487	0.374245	120.053	1531	38.0971	0.358056	102.504	1307	39.082	0.476419	67.3725	859	22.5958	0.411345	135.432	1727	44.0278	0.400675	0.371026	0.0116965	0.42948	0.0409993	0.140819
1H1ca_00790	Precorrin-2 dehydrogenase	627	241.239	1513	80.7156	0.52675	209.046	1311	69.2781	0.525384	164.735	1033	52.2709	0.491269	67.3094	423	25.7208	0.313543	60.2376	378	20.2194	0.368084	116.718	732	37.948	0.345346	0.514472	0.0201062	0.342324	0.0273959	0.00311812
1H1ca_00791	tRNA-Gly(gcc)	76	0	0	0	0	0	0	0	0	0	0	0	0	0	0	0	0	0	0	0	0	0	0	0	0	0	0	0	0
1H1ca_00792	hypothetical protein	1185	1436.93	17030	480.709	3.13711	946.753	11222	313.771	2.37954	940.054	11142	298.313	2.8037	644.056	7633	245.577	2.99365	593.535	7036	199.137	3.62519	1346.65	15961	437.811	3.9843	2.77348	0.379726	3.53438	0.50153	0.127164
1H1ca_00793	hypothetical protein	1566	561.229	8791	187.773	1.22541	418.458	6554	138.668	1.05161	424.445	6649	134.707	1.26605	273.656	4286	104.345	1.27199	234.364	3672	78.6422	1.43164	450.466	7055	146.437	1.33265	1.18103	0.113906	1.34543	0.0805883	0.13396
1H1ca_00794	hypothetical protein	1236	919.098	11362	307.484	2.00664	607.532	7512	201.371	1.52714	539.36	6669	171.186	1.6089	583.265	7211	222.428	2.71145	455.081	5626	152.66	2.7791	1019.3	12601	331.384	3.01576	1.71424	0.256545	2.83544	0.159787	0.00764121
1H1ca_00795	hypothetical protein	783	299.58	2346	100.219	0.654033	223.681	1752	74.1367	0.56223	175.718	1376	55.755	0.524015	126.419	990	48.2042	0.587621	109.677	859	36.7939	0.669814	214.361	1680	69.7417	0.634684	0.580098	0.0668333	0.630706	0.0412409	0.3457
1H1ca_00796	hypothetical protein	3483	3571.27	124428	1194.95	7.79826	2157.68	75183	715.199	5.42385	2178.23	75896	691.341	6.49759	1556.82	54243	593.748	7.23793	1533.34	53428	514.47	9.36566	2118.04	73797	688.701	6.26752	6.5733	1.18911	7.6237	1.58469	0.426184
1H1ca_00797	hypothetical protein	732	2064.72	15116	690.736	4.50774	1144.88	8382	379.4	2.87725	1019.27	7463	323.466	3.04011	1019.4	7463	388.7	4.73834	1050.67	7692	352.43	6.41581	1262.79	9245	410.526	3.73599	3.47507	0.898116	4.96338	1.35401	0.210804
1H1ca_00798	hypothetical protein	5280	4259.85	224943	1425.03	9.29976	2620.51	138379	868.355	6.58533	2559	135146	812.075	7.63231	2537.26	133989	967.491	11.7939	2187.3	115511	733.726	13.3571	3180.06	167930	1033.81	9.40816	7.83921	1.36911	11.5197	1.98871	0.0776341
1H1ca_00799	hypothetical protein	1272	541.233	6887	181.104	1.18189	382.056	4860	126.593	0.960043	335.09	4264	106.355	0.999578	335.432	4267	127.893	1.55905	225.675	2871	75.6991	1.37806	500.503	6367	162.702	1.48067	1.04718	0.118349	1.47259	0.0907617	0.0159061
1H1ca_00800	hypothetical protein	5082	769.076	39091	257.293	1.6791	641.289	32593	212.496	1.6115	532.505	27069	168.991	1.58827	461.523	23457	175.974	2.14517	388.708	19758	130.393	2.37373	577.232	29339	187.653	1.70774	1.6263	0.0472074	2.07555	0.338412	0.150485
1H1ca_00801	hypothetical protein	822	972.796	7997	325.418	2.12368	759.347	6242	251.601	1.90807	703.73	5785	223.285	2.09854	363.735	2990	138.679	1.69053	349.27	2871	117.14	2.13248	558.556	4592	181.583	1.65249	2.04345	0.117917	1.82517	0.266817	0.324366
1H1ca_00802	hypothetical protein	981	379.099	3719	126.807	0.827543	344.021	3375	113.99	0.864463	312.586	3067	99.1909	0.932248	147.495	1447	56.2356	0.685525	128.527	1261	43.1113	0.784819	217.011	2129	70.5427	0.641973	0.874758	0.0530961	0.704106	0.0732132	0.0468396
1H1ca_00803	hypothetical protein	855	329.754	2820	110.324	0.719973	340.808	2915	112.962	0.856671	318.069	2720	100.932	0.948614	255.446	2185	97.431	1.18771	195.192	1670	65.5081	1.19254	290.083	2481	94.3205	0.858363	0.841759	0.115038	1.07954	0.191558	0.162528
1H1ca_00804	hypothetical protein	447	239.687	1072	80.2183	0.523505	236.054	1056	78.274	0.593606	183.973	823	58.4143	0.549008	110.224	493	42.0486	0.512582	93.0291	416	31.2126	0.568209	153.761	689	50.1022	0.455955	0.555377	0.0354754	0.512249	0.0561281	0.342465
1H1ca_00805	hypothetical protein	1239	431.692	5350	144.434	0.942574	404.522	5013	134.056	1.01664	319.592	3960	101.403	0.953038	179.125	2220	68.3114	0.832732	121.044	1500	40.6036	0.739168	208.847	2588	67.8951	0.617879	0.97076	0.0400765	0.729926	0.107724	0.0682424
1H1ca_00806	hypothetical protein	966	531.715	5137	177.876	1.16082	461.303	4457	152.871	1.15933	369.999	3575	117.416	1.10353	135.884	1313	51.8202	0.631701	122.948	1188	41.2462	0.750866	218.898	2115	71.167	0.647655	1.14124	0.0326625	0.67674	0.0646884	0.00801571
1H1ca_00807	hypothetical protein	864	217.952	1884	72.9379	0.475993	169.513	1467	56.2571	0.426637	134.837	1166	42.8166	0.402413	52.515	454	20.0334	0.244212	44.316	383	14.8672	0.27065	100.403	868	32.6551	0.297178	0.435018	0.0375052	0.27068	0.0264828	0.00845511
1H1ca_00808	hypothetical protein	1719	285.61	4910	95.5414	0.623503	246.003	4229	81.5122	0.618163	173.206	2978	54.9637	0.516578	76.6062	1317	29.2093	0.356068	64.9156	1116	21.7737	0.396379	141.354	2430	45.949	0.418159	0.586087	0.0602562	0.390202	0.0315027	0.0154783
1H1ca_00809	hypothetical protein	267	238.67	639	80.0526	0.522423	234.176	627	77.8067	0.590062	235.146	630	74.8611	0.703584	72.8539	195	27.8442	0.339427	66.794	179	22.4847	0.409323	123.206	330	40.1743	0.365606	0.605361	0.0915375	0.371452	0.0353124	0.053944
1H1ca_00810	hypothetical protein	504	3587.98	18084	1200.19	7.83244	2932.08	14779	971.573	7.36811	3348.3	16877	1062.41	9.98507	3157.57	15916	1203.97	14.6767	2238.83	11286	751.025	13.672	3331.45	16793	1083.04	9.85616	8.39527	1.39626	12.7349	2.5432	0.0810203
1H1ca_00811	hypothetical protein	711	114.875	817	38.436	0.250833	96.3024	685	31.9214	0.242082	88.8678	632	28.2016	0.265053	78.2082	558	29.921	0.364744	62.9944	448	21.1326	0.384708	136.525	971	44.391	0.40398	0.252658	0.0115931	0.384477	0.019619	0.00211655
1H1ca_00812	hypothetical protein	243	189.025	460	63.3195	0.413223	171.399	417	56.8579	0.431193	159	387	50.5279	0.474888	98.5802	240	37.6545	0.459017	99.4691	242	33.4006	0.608041	191.161	465	62.2002	0.566053	0.439771	0.0317096	0.54437	0.0768414	0.16113
1H1ca_00813	hypothetical protein	279	179.907	502	60.1846	0.392765	178.767	499	59.2594	0.449405	178.767	499	56.7444	0.533314	143.326	400	54.6597	0.666315	125.394	350	42.0735	0.765927	238.864	667	77.7082	0.707183	0.458498	0.0707092	0.713141	0.0500725	0.0146529
1H1ca_00814	hypothetical protein	162	28.3519	46	9.4979	0.0619833	36.3025	59	12.067	0.0915124	21.5741	35	6.8546	0.0644231	33.2778	54	12.7084	0.154918	22.1173	36	7.453	0.135678	28.9259	47	9.4304	0.0858213	0.0726401	0.0163893	0.125473	0.0356611	0.144984
1H1ca_00815	hypothetical protein	579	116.373	674	38.9374	0.254106	110.478	640	36.6237	0.277743	108.781	630	34.5214	0.32445	68.7185	398	26.2069	0.319468	50.5941	293	16.972	0.308967	108.618	629	35.3116	0.321353	0.285435	0.0357944	0.316596	0.00667408	0.276472
1H1ca_00816	hypothetical protein	219	364.073	798	121.883	0.795412	297.055	651	98.4913	0.746928	382.763	839	121.547	1.14236	164.242	360	62.6715	0.763981	156.922	344	52.6816	0.959042	279.251	612	90.8349	0.826642	0.894908	0.215671	0.849888	0.0995866	0.773904
1H1ca_00817	NAD(P)H-quinone oxidoreductase subunit I, chloroplastic	402	701.256	2821	234.727	1.53183	562.005	2261	186.353	1.41324	460.448	1852	146.165	1.37373	157.169	632	59.9381	0.73066	123.301	496	41.3809	0.753318	213.973	861	69.6181	0.633559	1.43961	0.0823011	0.705846	0.0636189	0.00118067
1H1ca_00818	F(420)H(2) dehydrogenase subunit H	1011	734.294	7426	245.691	1.60338	597.826	6047	198.175	1.5029	473.273	4787	150.224	1.41188	177.491	1795	67.6901	0.825158	151.732	1535	50.9216	0.927002	303.243	3067	98.607	0.897372	1.50607	0.095809	0.883178	0.0523845	0.0022048
1H1ca_00819	Membrane-bound hydrogenase subunit alpha	1239	873.439	10830	292.377	1.90805	820.278	10169	271.937	2.06228	597.551	7408	189.695	1.78286	299.562	3714	114.283	1.39314	240.267	2978	80.6117	1.46749	531.094	6583	172.702	1.57168	1.91775	0.139964	1.47744	0.0896821	0.019451
1H1ca_00820	NAD(P)H-quinone oxidoreductase subunit J, chloroplastic	687	648.307	4458	217.055	1.4165	546.034	3755	181.098	1.37339	476.463	3276	151.291	1.42191	174.508	1200	66.5942	0.811799	153.221	1054	51.4551	0.936714	310.271	2133	100.921	0.918426	1.40395	0.0265977	0.88898	0.0674629	0.00654508
1H1ca_00821	putative membrane-bound hydrogenase subunit mbhJ	435	621.198	2704	207.923	1.35691	530.225	2308	175.795	1.33318	448.901	1954	142.516	1.33944	146.34	637	55.8293	0.680572	133.485	581	44.7952	0.815474	267.218	1163	86.9032	0.790862	1.34319	0.0123186	0.762303	0.0718423	0.00520767
1H1ca_00822	hypothetical protein	348	815.813	2842	273.169	1.7827	677.124	2359	224.6	1.7033	578.779	2017	183.888	1.72828	186.402	649	71.1012	0.866741	169.578	591	56.9578	1.03689	372.023	1296	121.052	1.10163	1.73811	0.0406259	1.00175	0.121322	0.00991399
1H1ca_00823	F(420)H(2) dehydrogenase subunit N	1557	606.345	9442	202.844	1.32376	513.399	7995	170.134	1.29024	415.688	6473	131.9	1.23966	149.299	2325	56.9306	0.693998	119.507	1861	40.0869	0.729762	202.679	3156	65.8861	0.599596	1.28457	0.0423511	0.674452	0.067248	0.000919259
1H1ca_00824	NAD(P)H-quinone oxidoreductase subunit 4L, chloroplastic	345	469.299	1621	157.163	1.02565	367.936	1271	122.064	0.925695	307.435	1062	97.6635	0.917893	111.817	386	42.656	0.519987	83.142	287	27.9002	0.507909	123.919	428	40.3246	0.366974	0.95642	0.0601005	0.464957	0.0850702	0.00383243
1H1ca_00825	hypothetical protein	465	542.303	2525	181.633	1.18534	521.237	2427	172.933	1.31147	394.983	1838	125.406	1.17863	99.714	464	38.0432	0.463756	63.6065	296	21.3493	0.388653	122.028	568	39.7046	0.361331	1.22516	0.074825	0.40458	0.0530371	0.000583829
1H1ca_00826	hypothetical protein	267	580.067	1551	194.306	1.26804	467.895	1251	155.241	1.1773	351.704	940	111.698	1.04979	88.9551	238	33.9842	0.414276	57.5468	154	19.3443	0.352153	107.367	287	34.9394	0.317966	1.16506	0.109656	0.361465	0.0488254	0.00735543
1H1ca_00827	hypothetical protein	255	739.141	1887	247.524	1.61534	568.765	1453	188.793	1.43175	468.863	1197	148.93	1.39972	158.318	404	60.4022	0.736317	124.886	319	41.9561	0.763789	198.965	508	64.7543	0.589296	1.48228	0.116376	0.696468	0.0938242	0.00279956
1H1ca_00828	hypothetical protein	360	1060.73	3823	355.212	2.31812	761.519	2745	252.639	1.91594	625.525	2255	198.733	1.8678	192.358	693	73.3909	0.894653	158.167	570	53.1027	0.966708	241.003	868	78.3723	0.713227	2.03397	0.247301	0.858196	0.130614	0.00534621
1H1ca_00829	hypothetical protein	258	751.139	1941	251.647	1.64225	628.004	1623	208.43	1.58067	436.857	1129	138.836	1.30485	92.9031	240	35.4653	0.43233	82.7248	214	27.8188	0.506427	150.147	388	48.8829	0.444859	1.50927	0.179693	0.461205	0.039661	0.0101203
1H1ca_00830	hypothetical protein	528	1343.97	7099	449.727	2.93492	1291.27	6823	428.156	3.24701	916.852	4844	291.07	2.73563	209.727	1108	80.0051	0.975281	172.415	911	57.8668	1.05344	470.903	2488	153.166	1.39388	2.97254	0.257749	1.14087	0.222577	0.00261855
1H1ca_00831	Phosphoadenosine phosphosulfate reductase	1407	547.461	7703	183.127	1.19509	537.994	7570	178.264	1.3519	380.859	5359	120.842	1.13573	112.205	1579	42.7858	0.521569	92.6773	1304	31.0834	0.565857	239.434	3370	77.854	0.70851	1.22758	0.111679	0.598645	0.0976883	0.00522134
1H1ca_00832	Imidazole glycerol phosphate synthase subunit HisH	606	453.815	2751	151.846	0.990948	436.663	2647	144.725	1.09755	326.738	1981	103.714	0.974761	206.244	1250	78.641	0.958653	142.941	867	47.9834	0.873513	309.018	1873	100.464	0.914272	1.02109	0.0667045	0.915479	0.0425824	0.103884
1H1ca_00833	hypothetical protein	621	724.217	4501	242.44	1.58216	542.606	3371	179.857	1.36398	439.378	2731	139.527	1.31134	422.253	2626	161.219	1.96529	304.717	1893	102.236	1.86115	565.808	3515	183.983	1.67434	1.41918	0.143616	1.8336	0.14742	0.0398348
1H1ca_00834	Alanine--tRNA ligase	2742	937.765	25720	313.754	2.04756	727.145	19941	240.958	1.82735	561.284	15395	178.131	1.67417	644.679	17683	245.867	2.99718	477.551	13098	160.207	2.91649	1069.27	29327	347.653	3.16381	1.84971	0.187724	3.02583	0.126123	0.00288889
1H1ca_00835	hypothetical protein	330	233.312	770	78.0482	0.509343	188.173	621	62.3503	0.472845	172.088	568	54.6086	0.51324	127.273	420	48.5229	0.591506	60	198	20.1231	0.366331	163.927	541	53.2879	0.484946	0.49848	0.0222853	0.480928	0.112641	0.815975
1H1ca_00836	GTP cyclohydrolase 1 type 2	708	456.743	3234	152.789	0.997103	406.186	2876	134.591	1.0207	382.737	2710	121.44	1.14136	184.295	1305	70.2731	0.856646	138.823	983	46.5656	0.847703	248.698	1761	80.8484	0.73576	1.05306	0.0773706	0.81337	0.0673603	0.027164
1H1ca_00837	putative protein	1509	4844.52	73107	1620.53	10.5755	3664.71	55309	1214.42	9.20976	3268.87	49331	1037.19	9.74804	583.575	8808	222.536	2.71276	569.694	8598	191.096	3.47881	781.219	11791	253.984	2.31138	9.84454	0.688124	2.83432	0.593133	0.000905411
1H1ca_00838	hypothetical protein	387	4153.19	16097	1391.3	9.07961	3368.11	13055	1117.7	8.47632	2854.63	11064	907.043	8.52487	657.943	2550	251.212	3.06234	659.158	2556	221.511	4.03249	990.013	3838	322.359	2.93362	8.69368	0.335307	3.34282	0.600731	0.000884474
1H1ca_00839	hypothetical protein	708	1505.51	10662	503.723	3.28729	1631.27	11553	540.658	4.10018	1364.59	9666	433.152	4.07099	357.181	2530	136.238	1.66078	345.918	2450	116.059	2.11279	482.904	3421	157.06	1.42932	3.81952	0.461076	1.7343	0.347614	0.00824605
1H1ca_00840	hypothetical protein	393	528.87	2081	177.119	1.15588	484.499	1906	160.691	1.21863	430.293	1694	136.756	1.28531	158.623	624	60.5346	0.737931	157.964	622	53.0814	0.96632	202.397	796	65.8364	0.599144	1.21995	0.0647094	0.767798	0.185401	0.0575028
1H1ca_00841	hypothetical protein	276	432.467	1196	144.947	0.945922	374.326	1035	124.249	0.942265	301.906	835	95.9852	0.902119	146.062	404	55.8064	0.680293	114.728	317	38.5208	0.701252	253.199	700	82.4393	0.750238	0.93011	0.0243104	0.710594	0.0358963	0.00312254
1H1ca_00842	tRNA (cytidine(56)-2'-O)-methyltransferase	525	295.389	1552	98.8823	0.645306	294.996	1550	97.8213	0.741847	209.739	1102	66.5962	0.625906	117.771	619	44.9514	0.547968	96.7105	508	32.4526	0.590783	249.916	1313	81.2925	0.739802	0.671025	0.0620969	0.626184	0.100697	0.55837
1H1ca_00843	hypothetical protein	1098	262.695	2885	87.888	0.573557	268.336	2947	88.928	0.674403	206.678	2271	65.6208	0.616739	177.307	1947	67.6045	0.824115	126.862	1393	42.5494	0.77459	252.345	2771	82.0313	0.746525	0.621571	0.0505888	0.781743	0.0392863	0.0226976
1H1ca_00844	Transcription factor E	516	2178.83	11243	728.817	4.75626	1750.27	9033	580.02	4.3987	1654.43	8537	524.907	4.93335	1224.8	6320	466.959	5.69235	1016.6	5246	340.976	6.20729	1945.62	10040	632.454	5.75565	4.69614	0.272371	5.88509	0.280816	0.0133596
1H1ca_00845	hypothetical protein	522	350.146	1828	117.136	0.764432	280.228	1463	92.8613	0.704231	244.983	1279	77.7369	0.730612	194.241	1014	74.0592	0.902799	136.314	712	45.7461	0.832784	320.278	1672	104.115	0.947493	0.733098	0.030187	0.894359	0.0578183	0.0233953
1H1ca_00846	hypothetical protein	177	137.469	244	46.1108	0.300919	109.949	195	36.5025	0.276824	95.7232	170	30.4721	0.286393	60.8192	108	23.2628	0.283579	33.1977	59	11.1795	0.203517	62.9944	112	20.5679	0.187178	0.288048	0.0121365	0.224758	0.0515914	0.174514
1H1ca_00847	hypothetical protein	1728	50.0006	864	16.7246	0.109145	43.055	744	14.2656	0.108186	31.3032	541	9.933	0.0933555	11.8027	204	4.5009	0.054867	10.8223	187	3.6295	0.0660732	19.6163	339	6.3768	0.058032	0.103563	0.00885299	0.0596574	0.00577719	0.00553596
1H1ca_00848	hypothetical protein	1353	523.709	7086	175.182	1.14324	385.871	5221	127.855	0.969611	434.296	5876	137.788	1.295	264.817	3583	100.963	1.23076	254.755	3447	85.4453	1.55549	428.275	5795	139.22	1.26697	1.13596	0.162819	1.35107	0.177953	0.220122
1H1ca_00849	hypothetical protein	579	290.763	1684	97.2858	0.634887	211.876	1227	70.2145	0.532485	171.807	995	54.522	0.512426	170.967	990	65.1881	0.794658	120.204	696	40.3158	0.733929	313.91	1818	102.061	0.928807	0.559938	0.0656918	0.819131	0.0997177	0.0328995
1H1ca_00850	tRNA-Leu(gag)	85	0	0	0	0	0	0	0	0	0	0	0	0	0	0	0	0	0	0	0	0	0	0	0	0	0	0	0	0
1H1ca_00851	hypothetical protein	231	746.424	1728	250.218	1.63292	474.61	1099	157.633	1.19544	402.623	933	128.143	1.20436	297.948	690	113.88	1.38823	318.541	737	107.004	1.94795	570.779	1321	185.881	1.69161	1.34425	0.250069	1.67593	0.280191	0.223576
1H1ca_00852	hypothetical protein	273	996.377	2721	333.389	2.1757	572.667	1564	189.817	1.43951	535.051	1462	169.907	1.59688	385.901	1054	147.194	1.79433	384.381	1050	128.994	2.34828	738.835	2018	240.272	2.1866	1.73738	0.38771	2.10973	0.284862	0.272551
1H1ca_00853	hypothetical protein	225	364.267	822	122.201	0.797485	213.591	482	70.9783	0.538278	183.373	414	58.3774	0.548661	114.169	258	43.7169	0.532919	101.8	230	34.2839	0.624121	271.947	614	88.7015	0.807227	0.628148	0.14676	0.654756	0.139696	0.83469
1H1ca_00854	hypothetical protein	117	97.5983	115	32.8774	0.214558	96.5983	114	32.2834	0.244827	80.8376	95	25.7611	0.242116	78.1111	92	29.9788	0.365449	51.6923	61	17.4859	0.318322	109.222	129	35.8384	0.326147	0.233836	0.0167452	0.336639	0.0252547	0.00983216
1H1ca_00855	hypothetical protein	225	951.542	2142	318.437	2.07812	777.658	1751	257.849	1.95544	826.862	1862	262.557	2.46765	1143.11	2574	436.152	5.3168	909.862	2048	305.276	5.55739	1572.33	3540	511.406	4.65405	2.16709	0.26743	5.17608	0.467821	0.00234693
1H1ca_00856	hypothetical protein	243	954.453	2321	319.488	2.08498	733.004	1783	243.112	1.84368	809.519	1969	257.079	2.41616	1112.84	2707	424.711	5.17733	804.671	1957	270.103	4.91709	1486.05	3614	483.423	4.39939	2.11496	0.287409	4.83127	0.396009	0.00238756
1H1ca_00857	hypothetical protein	1182	641.14	7580	214.505	1.39986	484.844	5732	160.675	1.21851	391.905	4633	124.357	1.16878	307.422	3635	117.246	1.42926	252.763	2988	84.7828	1.54343	639.825	7566	208.063	1.89347	1.2624	0.121649	1.62205	0.241888	0.14807
1H1ca_00858	hypothetical protein	300	2545.4	7640	851.84	5.55911	1599.35	4801	530.239	4.02117	1616.77	4854	513.34	4.82464	1803.86	5415	688.159	8.38882	1651.4	4958	554.281	10.0904	3036.43	9114	987.491	8.98665	4.80169	0.7693	9.15529	0.863233	0.00732559
1H1ca_00859	hypothetical protein	213	737	1572	246.865	1.61104	620.737	1324	205.954	1.56189	692.38	1477	220.003	2.0677	572.897	1222	218.727	2.66634	613.094	1308	205.955	3.74931	818.699	1748	266.752	2.42757	1.74689	0.278916	2.94774	0.70437	0.111008
1H1ca_00860	hypothetical protein	207	535.246	1109	179.204	1.16948	369.198	765	122.448	0.928609	417.599	865	132.578	1.24604	359.15	744	137.03	1.67042	348.527	722	116.98	2.12956	522.29	1082	169.903	1.5462	1.11472	0.165658	1.78206	0.307285	0.0453561
1H1ca_00861	hypothetical protein	1809	62.1338	1124	20.7833	0.135632	66.497	1203	22.0337	0.167097	39.3029	711	12.4698	0.117198	36.1465	654	13.7832	0.16802	17.0741	309	5.7288	0.10429	65.3925	1183	21.2565	0.193445	0.139977	0.0252312	0.155252	0.0459285	0.648394
1H1ca_00862	hypothetical protein	495	136.6	677	45.7477	0.29855	129.541	642	42.9725	0.32589	77.4505	384	24.6123	0.231319	93.8424	465	35.8145	0.436587	48.6162	241	16.3289	0.297259	119.885	594	39.0056	0.35497	0.285256	0.0486684	0.362939	0.070005	0.212645
1H1ca_00863	hypothetical protein	531	954.2	5075	319.689	2.08629	877.173	4667	291.209	2.20844	715.394	3806	227.406	2.13728	414.444	2204	158.245	1.92904	307.175	1634	103.205	1.8788	747.725	3979	243.571	2.21661	2.14402	0.0613251	2.00815	0.182272	0.345668
1H1ca_00864	hypothetical protein	585	162.983	954	54.548	0.35598	151.019	884	50.0677	0.379698	154.224	903	48.9732	0.460276	90.3932	529	34.4756	0.420266	80.347	471	27.0029	0.491574	142.877	836	46.4511	0.422728	0.398654	0.0546664	0.444856	0.0404778	0.324267
1H1ca_00865	hypothetical protein	975	805.772	7859	269.618	1.75953	744.623	7263	246.815	1.87177	727.876	7101	231.069	2.17171	630.416	6149	240.443	2.93105	513.743	5011	172.371	3.13793	842.802	8221	274.072	2.49419	1.93435	0.213076	2.85439	0.328643	0.0267867
1H1ca_00866	hypothetical protein	1119	272.699	3052	91.2306	0.595371	217.851	2438	72.1879	0.547451	209.592	2346	66.5158	0.62515	146.019	1634	55.6716	0.67865	121.889	1364	40.8817	0.744231	187.565	2099	60.9716	0.554872	0.589329	0.0392023	0.659251	0.0961584	0.363767
1H1ca_00867	hypothetical protein	1971	160.553	3165	53.7122	0.350526	111.307	2194	36.8817	0.279699	111.46	2197	35.3647	0.332376	101.464	2000	38.6861	0.471593	86.6007	1707	29.0463	0.528773	140.381	2767	45.6318	0.415272	0.32087	0.0367927	0.471879	0.0567511	0.0305846
1H1ca_00868	hypothetical protein	1287	185.344	2386	62.0123	0.404692	136.847	1762	45.3616	0.344008	118.677	1528	37.6679	0.354023	91.122	1173	34.7481	0.423588	83.4367	1074	27.9879	0.509505	135.018	1738	43.8951	0.399467	0.367578	0.0325385	0.444187	0.057839	0.1394
1H1ca_00869	hypothetical protein	1044	139.638	1458	46.7136	0.304853	136.291	1423	45.1612	0.342489	103.232	1078	32.7601	0.307897	41.954	438	15.995	0.194983	33.5278	350	11.2438	0.204688	76.4176	798	24.8455	0.226106	0.318415	0.0209033	0.208592	0.0159249	0.005438
1H1ca_00870	hypothetical protein	702	197.231	1385	65.9931	0.430671	177.004	1243	58.6671	0.444913	150.809	1059	47.8614	0.449826	45.2877	318	17.2704	0.21053	57.5185	404	19.3014	0.351372	91.5712	643	29.7728	0.270947	0.441807	0.00994299	0.277617	0.0706574	0.05757
1H1ca_00871	putative protein	1545	371.793	5745	124.379	0.811699	338.938	5237	112.309	0.851718	270.102	4175	85.7344	0.805777	134.68	2081	51.3518	0.625991	116.096	1794	38.9438	0.708952	211.729	3272	68.8383	0.626463	0.823071	0.0249858	0.653802	0.0477622	0.0122014
1H1ca_00872	3-deoxy-manno-octulosonate cytidylyltransferase	1821	472.982	8614	158.227	1.03259	346.809	6316	114.919	0.871513	290.764	5295	92.2535	0.867047	100.69	1835	38.4183	0.468328	117.782	2145	39.5059	0.719185	186.958	3405	60.7788	0.553117	0.923725	0.094329	0.58021	0.127604	0.0331279
1H1ca_00873	UDP-4-amino-4-deoxy-L-arabinose--oxoglutarate aminotransferase	1170	1123.71	13150	375.946	2.45343	903.06	10569	299.301	2.26981	610.333	7142	193.669	1.82021	268.816	3146	102.514	1.24967	277.95	3253	93.2487	1.69755	620.598	7262	201.751	1.83603	2.18117	0.325814	1.59442	0.306482	0.107727
1H1ca_00874	hypothetical protein	1002	1672.32	16760	559.49	3.65123	1472.53	14759	488.034	3.7011	943.187	9453	299.315	2.81312	398.818	3997	152.082	1.85392	391.76	3926	131.41	2.39224	915.594	9176	297.667	2.70892	3.38852	0.498927	2.31836	0.432263	0.0674126
1H1ca_00875	hypothetical protein	609	608.143	3704	203.442	1.32766	870.637	5303	288.513	2.18799	959.208	5842	304.349	2.86043	933.181	5683	355.772	4.33695	346.621	2111	116.256	2.11638	619.297	3772	201.326	1.83217	2.12537	0.768283	2.76183	1.37147	0.533643
1H1ca_00876	hypothetical protein	1269	99.4113	1262	33.2647	0.217085	79.8952	1014	26.4751	0.200779	60.5823	769	19.2261	0.180697	30.7218	390	11.717	0.142833	19.539	248	6.5544	0.11932	74.2088	942	24.1287	0.219583	0.199522	0.0182295	0.160579	0.0524345	0.348314
1H1ca_00877	hypothetical protein	780	59.9487	468	20.0695	0.130974	58.7718	459	19.4975	0.147863	49.3179	385	15.66	0.147181	34.4769	269	13.1483	0.160281	19.3321	151	6.4927	0.118196	57.4	448	18.6693	0.1699	0.142007	0.00955837	0.149459	0.0274982	0.700848
1H1ca_00878	hypothetical protein	546	185.073	1011	61.9362	0.404196	167.502	915	55.5251	0.421085	191.592	1047	60.8388	0.571795	125.035	683	47.6914	0.58137	97.2179	531	32.6172	0.59378	203.059	1109	66.0213	0.600826	0.465695	0.0922716	0.591992	0.00985086	0.142476
1H1ca_00879	hypothetical protein	1494	266.56	3983	89.1755	0.581959	188.595	2818	62.4959	0.47395	188.796	2821	59.9073	0.56304	180.104	2691	68.6712	0.837118	89.5348	1338	30.0366	0.546801	246.297	3680	80.065	0.728631	0.539655	0.0576844	0.704183	0.146695	0.212359
1H1ca_00880	hypothetical protein	1392	458.073	6386	153.453	1.00144	358.534	4997	118.941	0.90201	293.907	4097	93.38	0.877634	163.247	2274	62.2821	0.759234	104.04	1450	34.936	0.635992	267.602	3729	87.076	0.792435	0.927035	0.0655967	0.72922	0.0824268	0.0474004
1H1ca_00881	UDP-N-acetylglucosamine 3-dehydrogenase	924	323.235	2987	108.131	0.705662	306.684	2834	101.622	0.770671	235.24	2174	74.6474	0.701575	90.2489	834	34.4117	0.419487	72.158	667	24.2102	0.440734	134.834	1246	43.832	0.398893	0.725975	0.0387622	0.419705	0.0209216	0.0012319
1H1ca_00882	hypothetical protein	303	228.98	694	76.6131	0.499977	195.224	592	64.7351	0.490931	175.439	532	55.7052	0.523547	52.1353	158	19.8804	0.242347	43.8944	133	14.7216	0.267999	80.5611	245	26.2826	0.239185	0.504823	0.0168362	0.249844	0.0158026	0.000312126
1H1ca_00883	hypothetical protein	243	315.436	768	105.716	0.689903	308.28	751	102.399	0.77656	303.671	740	96.6167	0.908054	187.177	456	71.5435	0.872132	169.231	413	57.0018	1.03769	262.399	639	85.4751	0.777866	0.791512	0.109833	0.895896	0.131532	0.368846
1H1ca_00884	UDP-N-acetylglucosamine 2-epimerase	1065	240.796	2565	80.5608	0.52574	267.565	2850	88.6658	0.672414	220.321	2347	69.9182	0.657128	179.228	1909	68.3389	0.833067	117.851	1256	39.5535	0.720051	236.862	2524	77.0344	0.701051	0.618432	0.080625	0.75139	0.0713699	0.121998
1H1ca_00885	hypothetical protein	207	685.357	1419	229.297	1.49639	481.285	997	159.583	1.21023	542.928	1124	172.275	1.61913	255.493	529	97.431	1.18771	303.304	628	101.75	1.85231	437.671	906	142.267	1.2947	1.44193	0.209831	1.4449	0.356853	0.990856
1H1ca_00886	hypothetical protein	222	114.297	254	38.2707	0.249755	81.491	181	27.0139	0.204865	96.7477	215	30.7265	0.288784	62.0946	138	23.6994	0.288901	75.5405	168	25.3805	0.462039	105.73	235	34.4081	0.313131	0.247803	0.0419935	0.35469	0.0937527	0.213304
1H1ca_00887	hypothetical protein	417	223.149	931	74.6792	0.487357	169.446	707	56.1752	0.426015	160.87	671	51.0521	0.479814	150.074	626	57.2335	0.69769	110.945	463	37.2383	0.677904	325.861	1360	106.01	0.964746	0.4644	0.0334556	0.780113	0.160202	0.0790905
1H1ca_00888	hypothetical protein	276	277.866	767	92.9549	0.606624	178.895	494	59.3033	0.449738	218.362	603	69.3163	0.651471	163.33	451	62.2987	0.759436	138.714	383	46.5409	0.847253	307.022	848	99.8693	0.90886	0.569283	0.105928	0.838516	0.0750941	0.0369864
1H1ca_00889	hypothetical protein	837	163.545	1369	54.7097	0.357036	140.344	1175	46.5129	0.352739	99.6284	834	31.6131	0.297116	78.0084	653	29.744	0.362586	35.7204	299	11.9809	0.218106	132.823	1112	43.1842	0.392998	0.335634	0.0334262	0.324563	0.0934401	0.864637
1H1ca_00890	hypothetical protein	255	377.047	966	126.713	0.826932	332.753	852	110.703	0.839539	316.004	809	100.655	0.946008	191.098	489	73.1106	0.891236	117.706	301	39.5887	0.720692	207.357	530	67.5586	0.614817	0.870834	0.0654066	0.742248	0.139465	0.285119
1H1ca_00891	Acylphosphatase	660	373.591	2466	124.978	0.81561	314.186	2074	104.118	0.789599	310.9	2052	98.6417	0.927086	218.289	1441	83.2399	1.01471	147.697	975	49.5456	0.901952	289.785	1913	94.2142	0.857396	0.844105	0.0730329	0.924687	0.081086	0.290861
1H1ca_00892	hypothetical protein	189	136.884	259	45.8378	0.299138	110.979	210	36.8145	0.27919	138.921	263	44.149	0.414935	104.111	197	39.7389	0.484427	101.979	193	34.2484	0.623475	151.196	286	49.1869	0.447625	0.33109	0.0732944	0.518509	0.0927468	0.0709754
1H1ca_00893	hypothetical protein	237	565.646	1341	189.263	1.23513	415.08	984	137.565	1.04325	492.646	1168	156.358	1.46954	462.122	1096	176.309	2.14925	490.19	1162	164.438	2.99351	672.536	1595	218.755	1.99078	1.24932	0.213497	2.37784	0.539039	0.0778446
1H1ca_00894	hypothetical protein	213	560.991	1197	187.975	1.22673	507.747	1084	168.621	1.27877	605.93	1294	192.744	1.81151	586.61	1252	224.097	2.7318	595.756	1272	200.287	3.64612	769.249	1642	250.576	2.28036	1.43901	0.323641	2.88609	0.695828	0.0823335
1H1ca_00895	hypothetical protein	1263	220.443	2787	73.8108	0.481689	162.099	2049	53.7526	0.407643	144.869	1831	45.9951	0.432286	143.427	1813	54.7276	0.667142	79.0127	999	26.5281	0.482931	229.124	2897	74.5573	0.678508	0.440544	0.0377135	0.609527	0.109783	0.127821
1H1ca_00896	tRNA(fMet)-specific endonuclease VapC	411	1433.12	5894	479.683	3.13041	891.414	3666	295.537	2.24126	1017.44	4186	323.135	3.03699	1736.17	7141	662.413	8.07497	932.973	3837	313.108	5.69998	2235.97	9197	727.36	6.61934	2.80292	0.488649	6.7981	1.19755	0.0332058
1H1ca_00897	hypothetical protein	201	842.229	1695	282.072	1.8408	665.114	1339	220.722	1.67389	772.816	1556	245.607	2.30834	1179.62	2375	450.484	5.49151	684.219	1377	229.764	4.18274	1517.85	3055	494.038	4.49599	1.94103	0.328876	4.72341	0.683379	0.0238814
1H1ca_00898	hypothetical protein	501	180.541	905	60.4223	0.394316	191.599	960	63.4884	0.481476	154.79	776	49.1418	0.46186	98.5689	494	37.5925	0.458262	114.102	572	38.2916	0.697079	191.549	960	62.2843	0.566818	0.445888	0.0457181	0.574053	0.119573	0.22504
1H1ca_00899	UDP-N-acetyl-D-mannosamine dehydrogenase	1596	389.945	6224	130.444	0.851275	382.254	6101	126.657	0.960528	303.619	4846	96.3335	0.905393	235.014	3751	89.6037	1.09229	170.236	2717	57.0954	1.03939	349.529	5579	113.624	1.03403	0.905739	0.0546163	1.05524	0.0322002	0.0265201
1H1ca_00900	UDP-N-acetylglucosamine 2-epimerase	1083	219.445	2377	73.4153	0.479108	211.493	2291	70.0902	0.531542	155.379	1683	49.3041	0.463386	106.809	1157	40.7302	0.496511	86.6741	939	29.0792	0.529372	174.676	1892	56.7856	0.516777	0.49135	0.0356861	0.51422	0.0165791	0.420082
1H1ca_00901	hypothetical protein	192	247.51	476	82.9262	0.541176	189.875	366	63.1598	0.478984	152.839	294	48.5817	0.456596	99.3646	191	37.9266	0.462334	93.1354	179	31.2677	0.569213	162.849	313	52.9893	0.482229	0.492257	0.043831	0.504592	0.0568403	0.78539
1H1ca_00902	UDP-N-acetylglucosamine 3-dehydrogenase	918	472.173	4336	157.991	1.03105	398.62	3660	132.099	1.0018	343.837	3157	109.109	1.02546	265.136	2434	101.086	1.23226	202.047	1855	67.7713	1.23374	357.137	3279	116.103	1.0566	1.01944	0.0155387	1.1742	0.10185	0.121416
1H1ca_00903	UDP-4-amino-4-deoxy-L-arabinose--oxoglutarate aminotransferase	1095	291.375	3191	97.4762	0.63613	285.312	3125	94.5577	0.717096	213.202	2335	67.655	0.635857	132.664	1453	50.5898	0.616702	105.548	1156	35.4069	0.644565	214.712	2352	69.8182	0.63538	0.663033	0.0468204	0.632215	0.0141984	0.389187
1H1ca_00904	hypothetical protein	243	168.518	411	56.5746	0.369206	200.189	488	66.5387	0.504609	169.49	413	53.9226	0.506793	80.8477	197	30.9081	0.376777	87.0535	212	29.26	0.532663	139.934	341	45.6135	0.415105	0.460206	0.0788076	0.441515	0.0812296	0.793464
1H1ca_00905	hypothetical protein	960	583.243	5600	195.12	1.27336	453.682	4356	150.341	1.14014	441.867	4243	140.226	1.31792	353.553	3395	134.828	1.64359	304.535	2924	102.153	1.85964	547.618	5258	178.031	1.62017	1.24382	0.0925053	1.7078	0.132021	0.0155176
1H1ca_00906	hypothetical protein	693	287.075	1992	96.1484	0.627465	224.955	1561	74.6329	0.565993	213.287	1480	67.7572	0.636818	112.131	778	42.8014	0.521759	79.114	549	26.5695	0.483684	177.872	1234	57.8798	0.526735	0.610097	0.0384795	0.510726	0.0235507	0.0316785
1H1ca_00907	hypothetical protein	237	108.43	257	36.2719	0.23671	76.3629	181	25.3041	0.191898	87.2996	207	27.7108	0.260441	60.7426	144	23.1647	0.282383	51.038	121	17.1231	0.311717	76.3629	181	24.8242	0.225912	0.229685	0.0348078	0.273338	0.0436117	0.26842
1H1ca_00908	hypothetical protein	396	264.546	1048	88.5222	0.577696	190.49	755	63.1703	0.479064	182.498	723	57.9255	0.544414	127.169	504	48.5229	0.591506	97.4167	386	32.6916	0.595134	196.586	779	63.9422	0.581906	0.53373	0.0501837	0.589515	0.00683516	0.196654
1H1ca_00909	hypothetical protein	438	236.699	1038	79.2701	0.517317	208.009	913	69.0649	0.523767	167.628	735	53.2403	0.50038	151.368	664	57.7971	0.70456	115.813	508	38.8986	0.708129	210.774	927	68.794	0.626059	0.513826	0.0120808	0.679583	0.0463872	0.026762
1H1ca_00910	ADP-L-glycero-D-manno-heptose-6-epimerase	927	293.729	2723	98.2548	0.641211	239.557	2221	79.3834	0.602019	220.338	2044	69.9565	0.657488	146.263	1356	55.7688	0.679835	121.56	1127	40.7745	0.742279	246.684	2287	80.1921	0.729788	0.633578	0.0285144	0.717301	0.0330418	0.0449677
1H1ca_00911	hypothetical protein	717	113.93	817	38.1144	0.248735	102.918	738	34.1034	0.25863	96.0418	689	30.4879	0.286541	62.1827	446	23.7152	0.289094	44.2078	317	14.8281	0.269938	106.264	762	34.5447	0.314374	0.264637	0.0196032	0.291135	0.0222881	0.219775
1H1ca_00912	hypothetical protein	279	60.2079	168	20.1415	0.131443	66.6416	186	22.0887	0.167514	60.5412	169	19.2181	0.180622	114.272	319	43.5911	0.531386	76.6738	214	25.7249	0.468309	136.864	382	44.5045	0.405013	0.159861	0.0254651	0.468236	0.0631865	0.0158814
1H1ca_00913	hypothetical protein	195	28.7026	56	9.6059	0.0626881	46.1333	90	15.2922	0.115971	23.0256	45	7.3216	0.0688122	23.559	46	8.9936	0.109634	8.2051	16	2.7519	0.0500969	51.7641	101	16.8357	0.153213	0.0824911	0.0291559	0.104315	0.0517635	0.569833
1H1ca_00914	hypothetical protein	468	290.974	1362	97.3458	0.635279	254.889	1193	84.4609	0.640525	275.596	1290	87.4522	0.821921	174.077	815	66.3932	0.809349	133.949	627	44.9331	0.817984	213.88	1001	69.5238	0.632701	0.699247	0.106271	0.753345	0.10457	0.574289
1H1ca_00915	Sensor histidine kinase RcsC	2679	178.68	4787	59.7691	0.390053	151.281	4055	50.1509	0.380329	154.236	4132	48.9344	0.459911	129.813	3479	49.5101	0.60354	117.839	3157	39.5227	0.719491	196.405	5262	63.8445	0.581016	0.410101	0.0434104	0.634682	0.0743045	0.0202457
1H1ca_00916	hypothetical protein	1920	124.93	2399	41.7941	0.272748	100.14	1923	33.1848	0.251663	98.7302	1896	31.3303	0.294459	139.461	2678	53.1767	0.648237	109.057	2094	36.578	0.665884	222.941	4281	72.4752	0.65956	0.272959	0.0213983	0.657894	0.00894087	0.00120771
1H1ca_00917	hypothetical protein	582	154.979	902	51.8406	0.338312	128.861	750	42.6972	0.323802	120.919	704	38.3775	0.360692	48.7955	284	18.604	0.226787	58.7251	343	19.7659	0.359828	101.184	589	32.8956	0.299366	0.340938	0.0185835	0.295327	0.0666124	0.371628
1H1ca_00918	hypothetical protein	315	82.1651	259	27.5027	0.179483	60.5524	191	20.0902	0.152358	55.1397	174	17.5253	0.164712	47.2857	149	18.0338	0.219836	25.673	81	8.6242	0.156999	69.4508	219	22.5985	0.205658	0.165519	0.0135827	0.194164	0.0329575	0.298549
1H1ca_00919	tRNA-specific adenosine deaminase	468	103.744	486	34.7357	0.226685	112.246	526	37.2392	0.282411	87.8953	412	27.9305	0.262505	46.1175	216	17.5962	0.214502	33.6902	158	11.3229	0.206128	83.9081	393	27.2956	0.248403	0.257202	0.0282358	0.223011	0.0223856	0.198819
1H1ca_00920	hypothetical protein	1077	238.28	2567	79.7253	0.520287	202.845	2185	67.2197	0.509773	165.972	1788	52.6719	0.495038	74.3194	801	28.3549	0.345653	73.2433	789	24.57	0.447284	166.289	1791	54.0537	0.491915	0.508371	0.0126896	0.428284	0.0749595	0.209623
1H1ca_00921	hypothetical protein	1893	1062.42	20120	355.519	2.32012	745.335	14115	247.054	1.87358	578.037	10945	183.439	1.72406	233.715	4427	89.1601	1.08688	236.045	4471	79.2134	1.44204	567.716	10750	184.588	1.67984	1.97261	0.310153	1.40292	0.298408	0.105706
1H1ca_00922	Proteasome subunit beta	642	4116.05	26455	1378.35	8.9951	3150.89	20246	1044.88	7.92402	2661.69	17107	845.407	7.94558	1256.56	8072	479.356	5.84346	1400.64	9002	470.272	8.56105	2674.71	17186	870.132	7.91863	8.28831	0.612391	7.44105	1.42035	0.44288
1H1ca_00923	Inosine-5'-monophosphate dehydrogenase	849	3865.25	32837	1293.72	8.44285	2383.96	20255	790.47	5.99468	1696.28	14410	538.497	5.06108	827.057	7027	315.554	3.84668	717.801	6098	240.893	4.38534	2172.66	18457	706.641	6.43078	6.49961	1.74662	4.8876	1.3633	0.296724
1H1ca_00924	hypothetical protein	429	7015.15	30170	2352.36	15.3515	5246.22	22556	1742.07	13.2113	3990.72	17160	1269.07	11.9274	1721.64	7403	657.904	8.02	1730.66	7442	581.804	10.5915	4022.23	17297	1310.57	11.9268	13.4969	1.73001	10.1794	1.98572	0.117153
1H1ca_00925	5'-deoxyadenosine deaminase	1032	476.057	4913	159.24	1.0392	431.946	4458	143.127	1.08543	355.812	3673	112.919	1.06127	245.495	2534	93.6135	1.14117	193.024	1992	64.7373	1.17851	396.804	4096	129.011	1.17406	1.06198	0.0231085	1.16458	0.0203948	0.0103689
1H1ca_00926	hypothetical protein	159	679.906	1083	227.833	1.48684	542.604	864	180.043	1.36539	503.516	802	160.031	1.50405	167.616	267	64.0215	0.780437	172.723	275	58.007	1.05599	321.264	512	104.669	0.95254	1.45211	0.0755869	0.929655	0.139193	0.0106391
1H1ca_00927	Coenzyme F420:L-glutamate ligase	864	535.949	4632	179.325	1.17028	467.731	4042	155.004	1.1755	390.125	3372	123.823	1.16375	177.306	1532	67.6016	0.82408	160.156	1384	53.7238	0.978014	329.921	2851	107.258	0.976099	1.16985	0.00588932	0.926064	0.0883265	0.0412497
1H1ca_00928	hypothetical protein	273	400.132	1093	133.919	0.873958	379.242	1036	125.736	0.953539	468.242	1279	148.64	1.39699	364.916	997	139.234	1.69729	279.366	763	93.736	1.70642	478.879	1309	155.856	1.41836	1.07484	0.281817	1.60736	0.163738	0.0661953
1H1ca_00929	Tungsten-containing formylmethanofuran dehydrogenase 2 subunit C	768	235.082	1806	78.6579	0.513322	270.363	2077	89.6058	0.679543	225.596	1733	71.592	0.672859	161.385	1240	61.5563	0.750386	141.786	1089	47.5567	0.865746	220.93	1697	71.8234	0.653628	0.621912	0.0940903	0.756587	0.106194	0.198708
1H1ca_00930	hypothetical protein	1701	239.844	4080	80.2309	0.523587	205.959	3504	68.2528	0.517608	165.01	2807	52.3558	0.492067	76.4591	1301	29.1598	0.355465	56.963	969	19.1058	0.347811	128.441	2185	41.7535	0.379977	0.511092	0.0167461	0.361085	0.0168033	0.00162959
1H1ca_00931	hypothetical protein	1293	298.506	3860	99.8562	0.651662	264.246	3418	87.5859	0.664224	231.453	2993	73.4404	0.690231	88.2413	1141	33.6433	0.41012	75.5522	977	25.342	0.461338	149.787	1937	48.6941	0.44314	0.668711	0.0196643	0.438199	0.0259642	0.00116914
1H1ca_00932	hypothetical protein	390	360.564	1408	120.76	0.788082	296.146	1156	98.2096	0.744791	268.182	1047	85.1744	0.800514	71.5026	279	27.2742	0.332479	84.8564	331	28.4648	0.518187	146.749	573	47.7568	0.43461	0.777802	0.0292541	0.428426	0.0930085	0.024991
1H1ca_00933	NAD(P)H-quinone oxidoreductase subunit I, chloroplastic	603	267.05	1612	89.4198	0.583554	220.702	1332	73.1893	0.555045	239.436	1445	76.0287	0.714557	70.9022	428	27.0606	0.329875	62.2819	376	20.9129	0.380709	112.693	680	36.6553	0.333581	0.617724	0.0850646	0.348055	0.0283395	0.0349298
1H1ca_00934	F(420)H(2) dehydrogenase subunit D	1086	209.828	2279	70.1941	0.458087	169.777	1844	56.259	0.426651	182.031	1977	57.7569	0.54283	71.256	774	27.1721	0.331234	60.3103	655	20.2281	0.368242	102.566	1114	33.3427	0.303435	0.47586	0.0600913	0.334304	0.0325125	0.0370606
1H1ca_00935	putative membrane-bound hydrogenase subunit mbhJ	456	89.0329	406	29.7815	0.194354	73.0022	333	24.1958	0.183493	84.375	385	26.7869	0.251757	58.114	265	22.1561	0.270088	31.7982	145	10.6647	0.194145	57.8399	264	18.8185	0.171258	0.20987	0.0366801	0.21183	0.0517343	0.960665
1H1ca_00936	hypothetical protein	381	177.021	676	59.3482	0.387306	161.787	617	53.6563	0.406913	192.911	736	61.2886	0.576022	91.7717	350	35.0231	0.42694	68.4304	261	22.9752	0.418252	135.84	518	44.1926	0.402174	0.45675	0.103756	0.415789	0.0125651	0.567263
1H1ca_00937	hypothetical protein	249	115.37	288	38.6883	0.25248	107.41	268	35.6612	0.270444	148.12	370	47.1443	0.443087	44.8996	112	17.1487	0.209047	65.1526	163	21.955	0.39968	78.1084	195	25.4554	0.231657	0.322006	0.105243	0.280128	0.10415	0.657805
1H1ca_00938	NAD(P)H-quinone oxidoreductase subunit 1, chloroplastic	843	220.41	1859	73.7629	0.481377	186.6	1574	61.864	0.469158	176.184	1486	55.9266	0.525627	83.2574	702	31.7484	0.387021	65.3369	551	21.9214	0.399068	99.2456	837	32.2733	0.293703	0.492058	0.0297083	0.35993	0.0576702	0.0718073
1H1ca_00939	hypothetical protein	204	143.431	293	48.0423	0.313524	129.588	265	43.0404	0.326405	129.25	264	41.0583	0.385887	50.9461	104	19.4364	0.236934	35.7157	73	12.0015	0.218481	66	135	21.5104	0.195755	0.341942	0.0385987	0.217057	0.0206265	0.0158874
1H1ca_00940	hypothetical protein	657	293.015	1926	98.0566	0.639917	271.061	1782	89.8676	0.681528	268.209	1763	85.1361	0.800154	111.202	731	42.4193	0.517101	88.239	580	29.6079	0.538997	131.027	861	42.5974	0.387657	0.707205	0.0831389	0.481252	0.0817912	0.0438737
1H1ca_00941	hypothetical protein	603	264.839	1598	88.6432	0.578486	261.869	1580	86.8162	0.658387	241.224	1456	76.6074	0.719996	113.043	682	43.12	0.525643	102.285	617	34.3173	0.624729	142.552	860	46.3582	0.421883	0.652295	0.0709445	0.524085	0.101432	0.170698
1H1ca_00942	hypothetical protein	456	357.875	1634	119.86	0.782205	300.956	1375	99.9077	0.757669	318.998	1457	101.373	0.952755	120.93	552	46.1515	0.562598	122.379	559	41.1142	0.748463	177.941	813	57.9523	0.527395	0.830883	0.106256	0.612818	0.118783	0.0985126
1H1ca_00943	hypothetical protein	240	290.475	698	97.2815	0.634859	198.454	477	65.8519	0.499401	273.729	658	86.9844	0.817525	73.6292	177	28.1173	0.342757	67	161	22.4988	0.409579	139.446	335	45.371	0.412898	0.6506	0.159644	0.388411	0.0395731	0.109959
1H1ca_00944	hypothetical protein	234	319.556	749	107.066	0.698713	246.585	578	81.8414	0.62066	288.876	677	91.7909	0.862699	81.8675	192	31.2822	0.381337	76.3077	179	25.6556	0.467047	165.03	387	53.7577	0.489222	0.727363	0.123534	0.445869	0.0569749	0.0697989
1H1ca_00945	hypothetical protein	249	529.398	1321	177.456	1.15807	454.759	1135	151.028	1.14535	460.422	1149	146.402	1.37596	148.454	371	56.805	0.692466	143.43	358	48.2201	0.877822	306.783	766	99.9942	0.909997	1.22647	0.12962	0.826762	0.11741	0.0287808
1H1ca_00946	hypothetical protein	486	1281.81	6239	429.403	2.80228	1270.45	6183	421.526	3.19672	1310.68	6379	416.431	3.91384	481.8	2345	183.958	2.24249	469.173	2283	157.548	2.86809	942.144	4583	306.52	2.78948	3.3043	0.563498	2.63335	0.340773	0.175797
1H1ca_00947	hypothetical protein	1041	173.262	1804	57.9658	0.378285	152.236	1585	50.4475	0.382578	142.223	1481	45.1369	0.42422	119.006	1239	45.3766	0.553152	91.1643	949	30.5746	0.556595	139.941	1457	45.494	0.414018	0.395031	0.0253692	0.507921	0.0813412	0.148675
1H1ca_00948	tRNA-Leu(tag)	85	0	0	0	0	0	0	0	0	0	0	0	0	0	0	0	0	0	0	0	0	0	0	0	0	0	0	0	0
1H1ca_00949	hypothetical protein	312	111.49	348	37.3088	0.243477	103.087	322	34.195	0.259324	89.0288	278	28.2694	0.265691	57.0288	178	21.7509	0.265149	56.9968	178	19.1342	0.348328	124.939	390	40.6308	0.36976	0.256166	0.0114355	0.327746	0.0552597	0.159141
1H1ca_00950	Anaerobic nitric oxide reductase flavorubredoxin	231	143.048	331	47.9294	0.312787	154.074	356	51.0621	0.387239	130.892	303	41.6157	0.391126	76.974	178	29.3778	0.358122	79.0606	183	26.5695	0.483684	145.714	337	47.4202	0.431547	0.36372	0.0441451	0.424451	0.063081	0.265269
1H1ca_00951	hypothetical protein	1650	239.658	3955	80.1768	0.523234	202.931	3349	67.25	0.510003	175.755	2900	55.7623	0.524083	114.12	1883	43.5089	0.530384	98	1617	32.8678	0.598342	190.847	3149	62.0346	0.564545	0.519111	0.0078988	0.564424	0.033979	0.153375
1H1ca_00952	hypothetical protein	1206	345.831	4171	115.686	0.754964	286.307	3453	94.8659	0.719434	267.729	3229	84.9469	0.798375	288.221	3476	109.886	1.33954	222.042	2678	74.4746	1.35577	358.776	4327	116.623	1.06133	0.757597	0.0395357	1.25221	0.165511	0.0372629
1H1ca_00953	Serine--tRNA ligase	1293	901.217	11654	301.483	1.96748	613.311	7931	203.231	1.54124	511.338	6613	162.266	1.52506	365.667	4729	139.438	1.69979	221.704	2867	74.3659	1.35379	811.145	10489	263.682	2.39964	1.67794	0.250918	1.81774	0.532806	0.720837
1H1ca_00954	hypothetical protein	189	2990.91	5667	1002.95	6.54523	3680.26	6977	1223.12	9.27574	2932.88	5563	933.844	8.77675	2161.3	4096	826.247	10.0721	2541.92	4821	855.5	15.5739	4702.2	8916	1533.39	13.9546	8.19929	1.45389	13.2002	2.82741	0.11245
1H1ca_00955	hypothetical protein	144	1657.85	2412	560.274	3.65635	1595.82	2326	535.19	4.05872	1285.17	1867	411.347	3.86606	352.972	513	135.821	1.65569	437.729	638	148.595	2.70509	680.5	988	223.018	2.02957	3.86041	0.201196	2.13012	0.531875	0.0341686
1H1ca_00956	hypothetical protein	333	816.411	2722	273.42	1.78434	591	1970	196.012	1.4865	562.547	1876	178.737	1.67987	245.426	818	93.6528	1.14165	214.709	716	72.113	1.31278	338.889	1130	110.301	1.00379	1.65025	0.151137	1.15274	0.154792	0.0283198
1H1ca_00957	hypothetical protein	2019	224.307	4529	75.033	0.489665	199.796	4035	66.2168	0.502168	184.638	3728	58.5823	0.550587	179.982	3634	68.6215	0.836512	152.502	3079	51.1467	0.9311	235.351	4752	76.5042	0.696226	0.514144	0.0321723	0.821279	0.118175	0.0491324
1H1ca_00958	hypothetical protein	789	512.788	4046	171.528	1.11939	384.252	3032	127.325	0.965592	347.776	2744	110.34	1.03704	212.912	1680	81.1791	0.989593	157.399	1242	52.7946	0.961099	319.741	2523	103.941	0.945912	1.04068	0.076979	0.965534	0.0221757	0.245706
1H1ca_00959	Chemotaxis response regulator protein-glutamate methylesterase	2166	206.384	4471	69.045	0.450588	154	3336	51.0303	0.386998	146.809	3180	46.5796	0.437779	134.204	2907	51.168	0.62375	134.159	2906	44.9968	0.819144	225.797	4891	73.398	0.667958	0.425126	0.0336358	0.703617	0.102462	0.0465228
1H1ca_00960	hypothetical protein	753	99.4741	750	33.316	0.21742	93.4714	704	30.9769	0.234919	106.988	806	33.9599	0.319173	133.191	1003	50.7829	0.619056	69.9854	527	23.4726	0.427307	153.321	1155	49.8577	0.45373	0.257173	0.0544015	0.500031	0.103922	0.0371271
1H1ca_00961	D-aminopeptidase	1221	294.619	3598	98.567	0.643248	267.164	3263	88.5446	0.671495	215.455	2631	68.3647	0.642527	171.249	2092	65.3217	0.796287	91.9386	1123	30.8467	0.561548	306.204	3740	99.5637	0.906079	0.652429	0.0165158	0.754638	0.176001	0.422089
1H1ca_00962	Pyruvate carboxylase subunit A	1488	860.958	12815	288.072	1.87996	638.808	9507	211.69	1.6054	473.364	7047	150.255	1.41217	212.188	3158	80.9135	0.986355	187.638	2793	62.9525	1.14602	368.239	5480	119.708	1.0894	1.63253	0.235095	1.07392	0.080949	0.0601455
1H1ca_00963	Pyruvate carboxylase subunit B	1743	1420.15	24757	475.102	3.10051	1113.01	19402	368.816	2.79699	900.511	15699	285.76	2.68572	357.86	6239	136.468	1.66357	288.788	5034	96.8636	1.76335	706.305	12312	229.602	2.0895	2.8611	0.214738	1.83881	0.222762	0.0105894
1H1ca_00964	Vitamin B12 import ATP-binding protein BtuD	1263	55.331	699	18.5123	0.120811	48.5297	613	16.0812	0.121955	47.0095	594	14.9214	0.140239	27.3935	346	10.4444	0.12732	16.2312	205	5.4437	0.0990998	53.996	682	17.552	0.159732	0.127669	0.0109006	0.128717	0.0303402	0.960231
1H1ca_00965	Molybdate/tungstate import ATP-binding protein WtpC	609	46.1133	281	15.4339	0.100722	37.931	231	12.5677	0.0953096	30.8522	188	9.7942	0.092051	14.9425	91	5.6969	0.0694466	6.8966	42	2.313	0.042107	46.7964	285	15.2115	0.138432	0.0960283	0.00438104	0.0833286	0.0496404	0.702057
1H1ca_00966	hypothetical protein	519	101.854	529	34.0937	0.222496	104.345	542	34.6013	0.262406	90.1195	468	28.6092	0.268884	62.5992	325	23.8741	0.291031	51.9961	270	17.4478	0.317628	123.655	642	40.208	0.365913	0.251264	0.0251188	0.324857	0.0379606	0.0678341
1H1ca_00967	Bifunctional ligase/repressor BirA	981	1177.09	11555	393.992	2.57119	815.607	8005	270.367	2.05038	703.028	6902	223.22	2.09794	515.833	5063	196.766	2.39863	480.664	4717	161.266	2.93576	930.469	9132	302.581	2.75364	2.23986	0.287983	2.69601	0.273162	0.140619
1H1ca_00968	hypothetical protein	366	817.358	2993	273.534	1.78508	685.079	2509	227.133	1.72251	593.082	2172	188.281	1.76956	384.989	1410	146.876	1.79045	359.787	1318	120.775	2.19866	654.959	2399	213.056	1.93892	1.75907	0.0326034	1.97601	0.206616	0.21427
1H1ca_00969	hypothetical protein	540	361.987	1956	121.16	0.790694	333.883	1804	110.689	0.83943	242.939	1313	77.1432	0.725032	61.0704	330	23.2987	0.284017	59.8037	323	20.061	0.3652	136.452	737	44.3628	0.403723	0.785059	0.0574081	0.35098	0.0611071	0.00292676
1H1ca_00970	tRNA-splicing ligase RtcB	1434	586.029	8405	196.054	1.27945	538.712	7727	178.535	1.35395	336.474	4827	106.796	1.00372	166.844	2393	63.6217	0.775564	94.1004	1350	31.574	0.574789	312.407	4481	101.571	0.924349	1.21238	0.184502	0.758234	0.175423	0.0537235
1H1ca_00971	Protein archease	408	669.069	2732	223.979	1.46168	610.726	2494	202.534	1.53595	363.694	1485	115.476	1.08531	193.439	790	73.8208	0.899893	128.11	524	43.0741	0.784142	361.314	1475	117.511	1.0694	1.36099	0.241619	0.917813	0.143473	0.0718405
1H1ca_00972	hypothetical protein	285	2158.95	6156	722.503	4.71506	1600.6	4565	530.71	4.02474	1244.68	3549	395.083	3.71319	434.603	1240	165.878	2.02209	311.656	889	104.617	1.9045	822.039	2345	267.45	2.43393	4.15104	0.512792	2.12017	0.278011	0.00914179
1H1ca_00973	hypothetical protein	315	6314.71	19943	2117.71	13.8202	4059.81	12820	1348.46	10.2263	5387.61	17010	1713.25	16.102	2796.98	8836	1069.44	13.0367	2836.14	8961	954.093	17.3688	4212.16	13306	1373.04	12.4953	13.3829	2.96219	14.3003	2.67115	0.717035
1H1ca_00974	hypothetical protein	783	489.937	3837	163.914	1.0697	403.77	3164	133.886	1.01535	373.803	2929	118.682	1.11543	303.102	2374	115.593	1.4091	209.02	1637	70.1183	1.27647	397.088	3110	129.105	1.17492	1.06684	0.0501044	1.28683	0.117435	0.096327
1H1ca_00975	Vitamin B12 import ATP-binding protein BtuD	906	627.179	5683	209.815	1.36925	496.543	4499	164.531	1.24776	464.461	4209	147.393	1.38528	241.586	2189	92.1148	1.1229	184.316	1670	61.8206	1.12541	368.504	3339	119.794	1.09018	1.33411	0.0752086	1.11283	0.0196562	0.0387621
1H1ca_00976	hypothetical protein	363	120.085	436	40.1759	0.262188	118.614	432	39.431	0.299033	97.4959	354	30.9402	0.290792	38.2727	139	14.5989	0.177964	39.6226	144	13.3046	0.242203	75.9752	276	24.7143	0.224912	0.284006	0.0193337	0.215027	0.0332411	0.0530076
1H1ca_00977	Putative multidrug resistance protein MdtD	1383	358.495	4958	119.914	0.78256	286.299	3960	94.8711	0.719473	252.347	3490	80.0627	0.752471	94.8453	1312	36.1679	0.440895	76.3442	1056	25.6086	0.466192	172.032	2380	55.9371	0.509055	0.751508	0.0315642	0.472047	0.0344552	0.00191939
1H1ca_00978	2-amino-3,7-dideoxy-D-threo-hept-6-ulosonate synthase	795	2058.91	16372	688.844	4.49539	2011.51	15995	666.62	5.05544	1590.54	12648	504.756	4.74396	1018.92	8102	388.541	4.73641	678.676	5397	227.683	4.14485	2130.33	16939	692.573	6.30276	4.76497	0.280554	5.06134	1.11505	0.698959
1H1ca_00979	2-amino-3,7-dideoxy-D-threo-hept-6-ulosonate synthase	786	2215.99	17423	741.458	4.83875	1955	15370	647.906	4.91352	1394.66	10966	442.642	4.16018	1119.29	8800	426.847	5.20336	808.812	6359	271.338	4.93957	2277.81	17910	740.659	6.74036	4.63753	0.415075	5.62777	0.972522	0.246255
1H1ca_00980	3-dehydroquinate synthase	987	1660.67	16400	555.793	3.6271	1634.99	16146	542.012	4.11045	1199.58	11848	380.851	3.57943	1072.04	10586	408.909	4.9847	728.655	7195	244.488	4.45079	1979.92	19551	643.868	5.85952	3.77236	0.293766	5.09833	0.711208	0.0963132
1H1ca_00981	hypothetical protein	795	1251.76	9966	419.315	2.73645	963.057	7671	319.702	2.42452	686.031	5463	218.017	2.04904	575.83	4589	220.071	2.68272	400.507	3189	134.534	2.44912	1050.93	8369	342.178	3.11399	2.40336	0.344226	2.74861	0.337294	0.302864
1H1ca_00982	Prephenate dehydratase	786	843.036	6629	282.106	1.84102	568.042	4466	188.26	1.4277	453.06	3564	143.861	1.35208	374.999	2949	143.042	1.74372	261.822	2059	87.8574	1.5994	532.355	4186	173.11	1.57539	1.54028	0.263217	1.6395	0.0910494	0.600109
1H1ca_00983	3-phosphoshikimate 1-carboxyvinyltransferase	1284	586.245	7531	196.189	1.28033	551.819	7089	182.928	1.38727	399.949	5139	126.981	1.19344	342.836	4404	130.766	1.59407	245.061	3148	82.227	1.4969	455.026	5846	147.992	1.3468	1.28702	0.0970883	1.47926	0.124572	0.125587
1H1ca_00984	Shikimate dehydrogenase (NADP(+))	1341	490.985	6588	164.328	1.0724	433.435	5814	143.65	1.0894	321.938	4319	102.184	0.960375	311.447	4178	118.782	1.44798	192.921	2588	64.7262	1.17831	353.055	4737	114.821	1.04492	1.04074	0.0701096	1.22374	0.205334	0.281513
1H1ca_00985	Chorismate synthase	993	457.961	4549	153.233	1	515.023	5115	170.67	1.29431	425.154	4224	134.959	1.26841	468.48	4653	178.647	2.17775	346.103	3437	116.085	2.11326	514.869	5114	167.4	1.52343	1.18758	0.162945	1.93815	0.360602	0.081487
1H1ca_00986	3-dehydroquinate dehydratase	639	241.673	1545	80.8749	0.52779	216.343	1383	71.7104	0.54383	179.409	1147	56.9494	0.53524	155.138	992	59.1865	0.721498	115.136	736	38.6297	0.703234	221.069	1413	71.8764	0.654111	0.535624	0.00802013	0.692947	0.0348512	0.0167916
1H1ca_00987	hypothetical protein	2559	149.308	3822	49.9582	0.326027	146.465	3749	48.5407	0.368118	110.236	2822	34.9876	0.328832	92.3728	2364	35.22	0.42934	66.8601	1711	22.4246	0.408228	151.527	3879	49.2714	0.448394	0.340995	0.0235305	0.428654	0.0200916	0.0162035
1H1ca_00988	hypothetical protein	729	101.628	741	33.9998	0.221883	90.3621	659	29.9515	0.227143	87.5021	638	27.7664	0.260963	82.845	605	31.6402	0.385702	58.8354	429	19.7367	0.359297	148.27	1082	48.2442	0.439046	0.236665	0.0212063	0.394681	0.040626	0.00939464
1H1ca_00989	Vitamin B12 import ATP-binding protein BtuD	765	110.45	845	36.9472	0.241117	105.332	806	34.9088	0.264738	102.865	787	32.6393	0.306761	93.9869	719	35.8327	0.436809	72.5438	555	24.3319	0.44295	135.52	1037	44.0618	0.400984	0.270874	0.0332463	0.426914	0.0226652	0.00673517
1H1ca_00990	hypothetical protein	1938	63.6698	1234	21.2984	0.138993	59.7993	1159	19.8148	0.150269	57.9546	1124	18.4009	0.172941	32.5062	630	12.3936	0.151081	23.8906	463	8.0126	0.145865	67.8473	1315	22.0555	0.200716	0.154069	0.0172883	0.165887	0.0302749	0.598371
1H1ca_00991	hypothetical protein	861	143.327	1235	47.9789	0.31311	111.869	964	37.0967	0.28133	106.582	919	33.8641	0.318273	70.554	608	26.9223	0.328189	46.9942	405	15.776	0.287194	138.653	1195	45.1139	0.410559	0.30424	0.0200076	0.341981	0.0628281	0.425983
1H1ca_00992	hypothetical protein	1029	1161.34	11954	388.583	2.53589	816.207	8401	270.506	2.05143	722.789	7439	229.364	2.15569	1458.31	15011	556.168	6.77982	745.244	7671	250.024	4.55155	2233.97	22994	726.347	6.61012	2.24769	0.255029	5.9805	1.24041	0.0362881
1H1ca_00993	hypothetical protein	387	664.563	2573	222.39	1.45132	499.465	1934	165.579	1.2557	779.868	3019	247.502	2.32616	684.452	2650	261.064	3.18243	500.612	1938	167.953	3.0575	882.625	3418	287.082	2.61259	1.67774	0.570004	2.95084	0.299519	0.0417045
1H1ca_00994	Deoxyribodipyrimidine photo-lyase	1350	137.433	1856	45.9865	0.300108	117.444	1586	38.9252	0.295197	108.698	1468	34.5	0.324249	153.418	2072	58.5151	0.713313	95.4481	1289	32.0231	0.582964	201.42	2721	65.5149	0.596218	0.30652	0.0155491	0.630832	0.0717376	0.0166507
1H1ca_00995	Endonuclease III	897	214.915	1928	71.8953	0.469189	200.767	1801	66.5246	0.504502	213.815	1918	67.8396	0.637592	84.5998	759	32.2598	0.393255	79.2531	711	26.5841	0.48395	157.744	1415	51.2754	0.466631	0.537098	0.088802	0.447945	0.0481486	0.223817
1H1ca_00996	hypothetical protein	477	2225.16	10617	744.508	4.85866	1453.05	6935	481.714	3.65317	1726.53	8239	548.003	5.15042	720.052	3437	274.709	3.34877	773.31	3691	259.52	4.72442	905.627	4321	294.45	2.67964	4.55412	0.79376	3.58428	1.04254	0.289937
1H1ca_00997	Multidrug resistance protein MdtG	834	167.354	1396	55.9894	0.365387	146.74	1225	48.6666	0.369072	158.947	1326	50.4434	0.474093	61.253	511	23.3597	0.28476	58.3813	487	19.5843	0.356522	112.688	940	36.6359	0.333405	0.402854	0.0617225	0.324896	0.0366298	0.156493
1H1ca_00998	Glyceraldehyde 3-phosphate phosphatase	810	727.472	5893	243.353	1.58812	618.849	5013	205.056	1.55509	548.077	4440	173.91	1.6345	189.735	1538	72.3907	0.88246	175.283	1420	58.796	1.07035	325.554	2638	105.861	0.963386	1.59258	0.0398903	0.972066	0.0942459	0.00894553
1H1ca_00999	hypothetical protein	336	248.985	837	83.3244	0.543775	195.69	658	64.8855	0.492072	209.405	704	66.4753	0.62477	76.9524	259	29.3881	0.358248	93.7024	315	31.4424	0.572393	187.056	629	60.8494	0.55376	0.553543	0.0668846	0.4948	0.118624	0.509207
1H1ca_01000	putative protein	576	1596.67	9201	534.317	3.48695	1077.07	6209	357.158	2.70857	1011.89	5833	321.289	3.01965	439.92	2536	167.857	2.04621	380.908	2195	127.808	2.32667	785.174	4525	255.353	2.32384	3.07175	0.391839	2.23224	0.161113	0.0754161
1H1ca_01001	Aromatic-amino-acid aminotransferase 2	1095	905.774	9921	303.059	1.97776	752.588	8243	249.421	1.89153	631.678	6919	200.473	1.88415	322.926	3537	123.15	1.50122	286.378	3137	96.0827	1.74914	575.269	6301	187.043	1.70218	1.91783	0.0520781	1.65085	0.131688	0.0823592
1H1ca_01002	Tetrahedral aminopeptidase	1032	1056.12	10906	353.486	2.30685	849.534	8772	281.631	2.1358	638.325	6593	202.689	1.90498	289.212	2986	110.312	1.34473	254.257	2625	85.3089	1.55301	607.722	6275	197.642	1.79864	2.11589	0.201702	1.56546	0.227212	0.0517456
1H1ca_01003	Aspartate--tRNA(Asp/Asn) ligase	1518	897.252	13623	300.184	1.959	680.263	10328	225.427	1.70957	462.09	7017	146.658	1.37837	240.08	3646	91.5707	1.11627	188.507	2862	63.2328	1.15112	514.127	7806	167.148	1.52113	1.68233	0.291295	1.26284	0.224365	0.1426
1H1ca_01004	hypothetical protein	696	1648.16	11487	552.056	3.60272	1378.44	9606	457.293	3.46797	1196.01	8334	379.902	3.57051	893.286	6225	340.99	4.15675	602.47	4197	202.243	3.68174	1109.76	7730	361.007	3.28534	3.5471	0.0704065	3.70794	0.436296	0.592866
1H1ca_01005	tRNA-Arg(gcg)	72	0	0	0	0	0	0	0	0	0	0	0	0	0	0	0	0	0	0	0	0	0	0	0	0	0	0	0	0
1H1ca_01006	hypothetical protein	672	480.571	3230	160.775	1.04922	397.915	2675	131.891	1.00022	428.174	2878	135.878	1.27705	204.527	1375	78.0091	0.95095	165.452	1112	55.4984	1.01032	270.814	1820	88.0334	0.801147	1.10884	0.147723	0.920806	0.107795	0.172953
1H1ca_01007	putative metallohydrolase	1179	474.305	5594	158.707	1.03572	382.366	4510	126.743	0.961179	369.35	4356	117.22	1.10169	120.228	1418	45.8537	0.558968	109.302	1289	36.6677	0.667517	243.294	2870	79.1249	0.720076	1.03287	0.070301	0.648853	0.0821596	0.00864443
1H1ca_01008	hypothetical protein	513	951.649	4886	318.583	2.07907	727.766	3738	241.425	1.8309	812.951	4174	258.144	2.42617	227.047	1167	86.7292	1.05725	256.895	1319	86.2327	1.56982	517.38	2657	168.352	1.53209	2.11206	0.299003	1.38639	0.285665	0.0558911
1H1ca_01009	Coenzyme PQQ synthesis protein E	885	1024.15	9065	342.618	2.23593	764.847	6770	253.458	1.92215	704.38	6235	223.522	2.10078	296.669	2626	113.126	1.37904	284.841	2521	95.5376	1.73921	604.305	5349	196.46	1.78788	2.0863	0.157417	1.63538	0.223329	0.0646585
1H1ca_01010	Ribosomal RNA large subunit methyltransferase E	606	1048.48	6358	350.941	2.29024	874.908	5306	290.105	2.20007	766.708	4650	243.449	2.28806	272.094	1650	103.806	1.26542	281.337	1706	94.4172	1.71882	716.515	4346	233.111	2.12142	2.25947	0.0514597	1.70189	0.428252	0.154526
1H1ca_01011	DNA polymerase sliding clamp	744	1404.81	10458	470.177	3.06838	901.551	6711	298.865	2.2665	846.145	6298	268.57	2.52416	491.551	3659	187.5	2.28567	425.31	3166	142.719	2.59813	777.624	5788	252.872	2.30126	2.6197	0.409427	2.39502	0.176072	0.474636
1H1ca_01012	hypothetical protein	1041	327.134	3406	109.441	0.714212	246.036	2562	81.5435	0.618401	238.474	2483	75.6751	0.711234	166.341	1732	63.4321	0.773252	152.595	1589	51.1939	0.931959	267.181	2782	86.8664	0.790527	0.681288	0.0544829	0.831913	0.0870719	0.0846803
1H1ca_01013	hypothetical protein	177	294.819	522	98.6469	0.64377	287.881	510	95.468	0.724	319.469	566	101.454	0.95352	193.028	342	73.6656	0.898001	198.147	351	66.5087	1.21076	391.124	693	127.264	1.15816	0.773769	0.160753	1.08897	0.167465	0.100134
1H1ca_01014	hypothetical protein	546	196.485	1073	65.7345	0.428983	139.69	763	46.3013	0.351135	120.287	657	38.1768	0.358806	80.37	439	30.6537	0.373676	72.511	396	24.3247	0.442819	147.938	808	48.1021	0.437753	0.379645	0.0429096	0.418083	0.0385406	0.331985
1H1ca_01015	Bifunctional thiamine biosynthesis protein ThiDN	555	294.883	1638	98.7204	0.644249	293.877	1632	97.429	0.738872	202.395	1124	64.254	0.603893	135.739	754	51.7953	0.631397	134.854	750	45.3224	0.825071	276.339	1535	89.9002	0.818136	0.662343	0.0692814	0.758201	0.109871	0.291091
1H1ca_01016	30S ribosomal protein S17e	192	2366.46	4568	795.813	5.19348	1857.34	3583	618.31	4.68907	1649.46	3185	526.302	4.94646	617.849	1192	236.694	2.88535	386.74	746	130.311	2.37225	1336.85	2579	436.612	3.97338	4.94305	0.252284	3.077	0.817587	0.0634806
1H1ca_01017	4-hydroxy-tetrahydrodipicolinate synthase	888	1728.83	15353	578.317	3.7741	1217.68	10815	403.529	3.06024	1013.01	8996	321.413	3.02081	533.505	4738	203.42	2.47974	405.732	3603	136.081	2.47728	1052.65	9349	342.214	3.11431	3.28508	0.424046	2.69044	0.367085	0.16363
1H1ca_01018	4-hydroxy-tetrahydrodipicolinate reductase	759	785.771	5966	262.922	1.71583	707.287	5369	234.376	1.77743	402.842	3058	127.827	1.20138	265.621	2017	101.316	1.23506	226.207	1717	75.8705	1.38118	455.511	3459	148.134	1.34809	1.5649	0.316312	1.32144	0.0766194	0.324485
1H1ca_01019	Ferredoxin	174	1435.05	2506	481.746	3.14387	1671.11	2924	556.787	4.2225	1695.09	2965	540.633	5.08115	612.609	1071	234.667	2.86065	595.442	1042	200.846	3.6563	897.121	1567	292.728	2.66397	4.1492	0.970676	3.06031	0.525429	0.186036
1H1ca_01020	hypothetical protein	1200	579.178	6954	193.838	1.26499	452.446	5433	150.01	1.13763	431.418	5180	136.954	1.28717	224.505	2696	85.6545	1.04415	146.695	1762	49.2458	0.896495	395.413	4748	128.61	1.17041	1.22994	0.0807071	1.03702	0.137099	0.126523
1H1ca_01021	hypothetical protein	405	1594.16	6457	533.288	3.48024	1298.89	5261	430.402	3.26404	1362.01	5517	432.19	4.06195	600.956	2434	229.127	2.79312	383.435	1553	128.606	2.34121	915.718	3709	297.678	2.70902	3.6021	0.412661	2.61445	0.240341	0.0372286
1H1ca_01022	Aspartate-semialdehyde dehydrogenase	1017	955.409	9718	319.626	2.08588	752.441	7655	249.393	1.89132	681.026	6929	216.161	2.03159	553.029	5625	210.869	2.57055	530.383	5395	177.916	3.23887	694.896	7069	225.934	2.05611	2.00295	0.100416	2.62184	0.593045	0.216664
1H1ca_01023	DNA/RNA-binding protein Alba 2	276	634.714	1753	212.451	1.38646	487.022	1345	161.463	1.22449	411.359	1136	130.586	1.22731	357.058	986	136.201	1.66032	320.12	884	107.421	1.95554	445.004	1229	144.74	1.3172	1.27943	0.0927273	1.64435	0.319467	0.197808
1H1ca_01024	hypothetical protein	456	1013.07	4620	338.894	2.21162	771.217	3517	255.546	1.93798	783.228	3572	248.527	2.33579	566.77	2586	216.21	2.63565	506.509	2310	169.899	3.09293	1067.68	4869	347.072	3.15853	2.16181	0.203537	2.96237	0.284844	0.0287407
1H1ca_01025	Ribonuclease R	1464	271.435	3974	90.7973	0.592543	206.448	3023	68.416	0.518846	198.359	2904	62.9336	0.591483	201.831	2955	76.9535	0.938082	147.982	2167	49.6435	0.903735	319.474	4678	103.864	0.945212	0.567629	0.0422509	0.929009	0.022177	0.000957006
1H1ca_01026	hypothetical protein	555	94.5604	525	31.6412	0.20649	83.6829	465	27.7601	0.210524	84.2631	468	26.7535	0.251443	70.2126	390	26.7907	0.326585	46.3982	258	15.5909	0.283824	94.8901	527	30.8648	0.280885	0.222821	0.0248694	0.297098	0.0255787	0.036603
1H1ca_01027	hypothetical protein	336	129.961	437	43.5039	0.283906	99.5774	335	33.0344	0.250523	116.512	392	37.0147	0.347883	80.5923	271	30.7498	0.374847	43.4196	146	14.5733	0.2653	117.664	396	38.309	0.348631	0.294107	0.0494743	0.329593	0.0572016	0.475894
1H1ca_01028	Dihydroorotate dehydrogenase	1218	127.722	1556	42.7315	0.278866	117.457	1431	38.9272	0.295212	112.003	1365	35.556	0.334174	85.3645	1040	32.5535	0.396835	53.3563	650	17.8983	0.325829	124.678	1519	40.5374	0.36891	0.302753	0.0284113	0.363858	0.0357713	0.10338
1H1ca_01029	hypothetical protein	264	159.364	422	53.4681	0.348933	133.439	353	44.3029	0.33598	197.526	523	62.8528	0.590723	119.379	316	45.6347	0.556298	132.943	352	44.7181	0.81407	197.254	522	64.2705	0.584893	0.425215	0.143481	0.651754	0.141295	0.146488
1H1ca_01030	Sulfoxide reductase catalytic subunit YedY	699	139.333	974	46.6088	0.304169	120.595	843	39.9587	0.303034	141.187	987	44.7989	0.421043	98.1402	686	37.4161	0.456111	63.5193	444	21.3035	0.387819	136.182	952	44.2695	0.402874	0.342752	0.0678052	0.415602	0.0358808	0.198556
1H1ca_01031	hypothetical protein	777	665.22	5169	222.521	1.45217	520.327	4043	172.403	1.30745	539.492	4192	171.17	1.60874	415.485	3229	158.438	1.93139	371.546	2887	124.615	2.26855	615.532	4785	200.173	1.82168	1.45613	0.150686	2.00721	0.232885	0.0412048
1H1ca_01032	Putative aminoacrylate hydrolase RutD	876	215.407	1887	72.0533	0.47022	278.727	2443	92.4018	0.700747	267.542	2344	84.8947	0.797885	385.043	3375	146.886	1.79058	215.289	1888	72.2841	1.3159	427.276	3744	138.924	1.26428	0.656288	0.16829	1.45692	0.29011	0.0256738
1H1ca_01033	hypothetical protein	234	57.6752	135	19.2976	0.125936	78.1453	183	25.9117	0.196506	46.0897	108	14.6432	0.137624	45.2778	106	17.2704	0.21053	43.141	101	14.4761	0.26353	78.9402	185	25.6981	0.233865	0.153357	0.0378227	0.235975	0.0265628	0.0534555
1H1ca_01034	hypothetical protein	207	885.01	1833	296.195	1.93297	533.966	1106	177.03	1.34254	662.034	1371	210.133	1.97494	211.459	438	80.6706	0.983394	196.338	407	65.943	1.20046	336.043	696	109.291	0.994601	1.75017	0.353638	1.05948	0.122216	0.0854685
1H1ca_01035	hypothetical protein	255	689.541	1760	230.865	1.50663	503.78	1286	167.094	1.26719	556.035	1419	176.551	1.65931	233.502	596	89.1082	1.08625	199.776	510	67.0772	1.22111	335.89	857	109.241	0.994148	1.47772	0.197657	1.1005	0.114148	0.0644444
1H1ca_01036	hypothetical protein	534	560.247	2993	187.478	1.22348	394.824	2109	130.857	0.992378	414.077	2212	131.423	1.23518	226.386	1209	86.3171	1.05223	157.949	844	53.0085	0.964993	439.738	2349	142.984	1.30122	1.15036	0.136939	1.10615	0.174481	0.752703
1H1ca_01037	hypothetical protein	147	398.129	588	133.797	0.873159	302.612	447	100.751	0.764068	378.122	559	120.648	1.13392	130.054	192	49.7961	0.607026	129.952	192	43.8055	0.797457	257.565	381	84.2467	0.766687	0.923722	0.190034	0.723723	0.102227	0.206766
1H1ca_01038	hypothetical protein	1416	108.375	1535	36.2603	0.236635	113.324	1605	37.5554	0.284809	97.7203	1384	31.0099	0.291447	67.9294	962	25.9014	0.315744	43.6328	618	14.6376	0.26647	108.372	1535	35.2363	0.320668	0.270966	0.0299109	0.300961	0.029971	0.307345
1H1ca_01039	hypothetical protein	603	199.153	1201	66.6211	0.434769	140.944	850	46.7049	0.354196	150.579	908	47.7744	0.449009	97.5141	588	37.1768	0.453194	72.126	435	24.1945	0.440449	109.786	663	35.7389	0.325242	0.412662	0.0511304	0.406295	0.0704827	0.907233
1H1ca_01040	hypothetical protein	906	794.836	7202	265.896	1.73523	436.813	3958	144.747	1.09771	506.43	4589	160.7	1.51035	292.098	2647	111.388	1.35784	317.318	2876	106.465	1.93813	438.486	3974	142.576	1.29751	1.44778	0.323355	1.53116	0.353737	0.78283
1H1ca_01041	hypothetical protein	168	1367.88	2301	458.135	2.98979	914.441	1540	303.719	2.30331	1196.26	2011	379.778	3.56935	519.119	873	198.115	2.41507	516.649	869	173.482	3.15816	867.5	1459	282.287	2.56895	2.95418	0.633773	2.71406	0.392222	0.615775
1H1ca_01042	DNA primase	1215	173.981	2115	58.2264	0.379986	141.602	1722	46.9589	0.356122	137.296	1669	43.582	0.409606	179.206	2178	68.3429	0.833116	89.9926	1094	30.1985	0.549748	238.234	2896	77.4761	0.705071	0.381908	0.0267935	0.695978	0.141903	0.063802
1H1ca_01043	ATP-dependent DNA helicase Rep	1725	53.8226	929	18.0141	0.11756	60.0557	1037	19.9182	0.151053	48.2765	834	15.3392	0.144166	57.967	1001	22.1236	0.269692	28.1577	486	9.4491	0.172016	83.7078	1446	27.2474	0.247965	0.137594	0.017686	0.229891	0.0512849	0.0984446
1H1ca_01044	hypothetical protein	294	21.0612	62	7.0539	0.0460338	18.3469	54	6.0857	0.0461521	8.5034	25	2.6979	0.0253563	7.8231	23	2.9826	0.0363586	3.0612	9	1.0267	0.0186906	26.8707	79	8.7342	0.0794855	0.0391811	0.0119728	0.0448449	0.0312733	0.797159
1H1ca_01045	hypothetical protein	918	59.0294	542	19.7489	0.128881	55.8715	513	18.5155	0.140416	48.573	446	15.4141	0.14487	44.1841	406	16.8615	0.205546	30.8214	283	10.3392	0.18822	100.216	920	32.5754	0.296452	0.138057	0.00824956	0.230073	0.0581355	0.113157
1H1ca_01046	hypothetical protein	195	51.1795	100	17.1534	0.111943	62.4564	122	20.7294	0.157205	53.2513	104	16.921	0.159032	54.2308	106	20.7244	0.252635	49.6667	97	16.6833	0.303711	135.554	265	44.173	0.401996	0.142728	0.0266736	0.319447	0.0759137	0.0626777
1H1ca_01047	hypothetical protein	843	180.428	1522	60.3911	0.394112	145.371	1226	48.1863	0.36543	128.499	1084	40.797	0.383432	71.3618	602	27.2258	0.331889	47.5765	402	15.9935	0.291154	157.135	1325	51.0897	0.464941	0.380995	0.0145006	0.362661	0.0908888	0.762991
1H1ca_01048	hypothetical protein	171	15.1871	26	5.0858	0.0331899	23.9298	41	7.9442	0.0602464	11.6842	20	3.7107	0.0348751	18.1053	31	6.9116	0.0842541	4.0936	7	1.3729	0.0249929	20.4269	35	6.653	0.0605456	0.0427707	0.0151577	0.0565975	0.0298272	0.548409
1H1ca_01049	hypothetical protein	2277	165.25	3763	55.2786	0.360748	142.447	3244	47.204	0.357981	128.92	2936	40.9091	0.384485	102.539	2335	39.0963	0.476593	75.3105	1715	25.2607	0.459858	151.452	3449	49.2352	0.448065	0.367741	0.0145671	0.461505	0.0143354	0.0041568
1H1ca_01050	hypothetical protein	2694	140.338	3781	46.9456	0.306367	106.566	2872	35.3222	0.267873	94.7669	2554	30.0781	0.28269	67.2895	1813	25.6574	0.31277	60.0702	1619	20.1555	0.366921	100.241	2701	32.5891	0.296577	0.285646	0.0194205	0.325422	0.0368392	0.196628
1H1ca_01051	hypothetical protein	591	88.6345	524	29.6572	0.193543	55.308	327	18.3325	0.139028	49.7496	294	15.7829	0.148336	87.9679	520	33.545	0.408922	49.577	293	16.6274	0.302693	113.687	672	36.9596	0.336351	0.160304	0.0291638	0.349322	0.054289	0.0130252
1H1ca_01052	tRNA-Thr(ggt)	72	0	0	0	0	0	0	0	0	0	0	0	0	0	0	0	0	0	0	0	0	0	0	0	0	0	0	0	0
1H1ca_01053	hypothetical protein	807	9.5242	77	3.1916	0.0208284	6.9009	56	2.2992	0.0174364	7.057	57	2.2409	0.0210611	6.4226	52	2.4566	0.0299465	3.8389	31	1.2883	0.0234528	9.5118	77	3.1014	0.0282243	0.0197755	0.00202902	0.0272079	0.00336404	0.0465369
1H1ca_01054	putative protein	708	115.366	817	38.5989	0.251896	110.271	781	36.5493	0.277179	101.411	718	32.175	0.302397	80.0763	567	30.5324	0.372197	53.5226	379	17.9536	0.326836	147.712	1046	48.0224	0.437028	0.27716	0.0252473	0.378687	0.0553816	0.101827
1H1ca_01055	hypothetical protein	726	204.212	1483	68.3267	0.4459	182.574	1326	60.5157	0.458932	147.869	1074	46.9348	0.441118	97.4725	708	37.1799	0.453232	84.2576	612	28.2722	0.514681	191.099	1388	62.1438	0.565539	0.448654	0.00921851	0.511151	0.0562369	0.197895
1H1ca_01056	hypothetical protein	1020	491.009	5009	164.262	1.07197	411.21	4195	136.268	1.03341	376.521	3841	119.473	1.12287	215.769	2201	82.2681	1.00287	156.752	1599	52.5767	0.957132	326.877	3335	106.277	0.967177	1.0761	0.0448713	0.975726	0.0240364	0.0419909
1H1ca_01057	tRNA-Arg(ccg)	75	0	0	0	0	0	0	0	0	0	0	0	0	0	0	0	0	0	0	0	0	0	0	0	0	0	0	0	0
1H1ca_01058	Protein-export membrane protein SecD	1503	813.52	12232	272.223	1.77653	585.893	8808	194.169	1.47252	429.649	6460	136.364	1.28162	234.6	3527	89.466	1.09061	177.129	2663	59.4233	1.08177	372.808	5605	121.216	1.10313	1.51024	0.249621	1.09184	0.0107321	0.101152
1H1ca_01059	Carbamoyl-phosphate synthase small chain	1062	1253.08	13308	419.155	2.7354	979.149	10399	324.435	2.46042	634.808	6742	201.415	1.893	349.137	3708	133.115	1.6227	304.975	3239	102.29	1.86213	789.327	8384	256.609	2.33527	2.36296	0.429608	1.94003	0.362615	0.283562
1H1ca_01060	Phosphoribosylglycinamide formyltransferase 2	3162	464.304	14682	155.314	1.01358	366.323	11585	121.393	0.92061	233.847	7396	74.2099	0.697463	121.363	3839	46.288	0.564262	109.434	3461	36.71	0.668287	259.208	8198	84.2736	0.766931	0.877225	0.162474	0.666493	0.101347	0.152713
1H1ca_01061	hypothetical protein	1329	234.909	3122	78.5767	0.512792	210.756	2801	69.8311	0.529578	227.607	3025	72.215	0.678714	125.353	1666	47.7927	0.582604	98.7178	1312	33.1096	0.602743	233.164	3100	75.8197	0.689997	0.573699	0.0913319	0.625115	0.0570845	0.46895
1H1ca_01062	hypothetical protein	603	648.642	3913	217.059	1.41653	579.723	3498	192.204	1.45762	622.463	3756	197.622	1.85735	787.75	4758	300.828	3.66717	603.768	3645	202.733	3.69065	1014.91	6123	330.06	3.0037	1.57718	0.243505	3.45384	0.390008	0.00581917
1H1ca_01063	Argininosuccinate synthase	1290	719.864	9287	240.809	1.57152	585.313	7551	193.944	1.47081	450.971	5818	143.09	1.34484	307.829	3971	117.361	1.43065	254.465	3283	85.3544	1.55383	477.811	6164	155.317	1.41346	1.4624	0.113592	1.46598	0.0765661	0.966742
1H1ca_01064	hypothetical protein	405	1833.41	7432	613.814	4.00575	1332.38	5401	441.855	3.35089	1496.58	6067	475.276	4.46689	712.961	2890	272.054	3.3164	1034.1	4193	347.228	6.32111	1446.58	5863	470.555	4.28228	3.94121	0.5608	4.63993	1.53395	0.535892
1H1ca_01065	Adenine deaminase	1641	238.559	3915	79.8012	0.520783	208.941	3429	69.2341	0.52505	178.52	2930	56.6482	0.532409	119.123	1955	45.4203	0.553684	103.951	1706	34.867	0.634736	184.31	3025	59.9187	0.54529	0.526085	0.0058755	0.577903	0.0493972	0.212964
1H1ca_01066	hypothetical protein	288	401.795	1158	134.494	0.877707	383.076	1104	127.01	0.963204	402.25	1159	127.678	1.19999	227.309	655	86.7083	1.05699	223.691	645	75.1124	1.36738	318.104	917	103.496	0.941861	1.01364	0.166946	1.12208	0.220101	0.545337
1H1ca_01067	Chemotaxis protein methyltransferase	801	836.943	6707	280.08	1.8278	569.034	4560	188.622	1.43045	616.649	4941	195.708	1.83937	460.263	3690	175.633	2.14101	328.263	2631	110.162	2.00545	816.306	6542	265.475	2.41595	1.69922	0.232833	2.18747	0.209159	0.0736642
1H1ca_01068	hypothetical protein	255	560.31	1434	188.103	1.22756	439.114	1124	146.045	1.10756	519.577	1329	165.353	1.55407	403.165	1032	154.295	1.88089	341.922	875	115.083	2.09503	653.565	1672	213.128	1.93957	1.29641	0.231074	1.97183	0.110657	0.0447657
1H1ca_01069	hypothetical protein	681	518.145	3529	173.337	1.1312	351.264	2393	116.428	0.882952	353.078	2405	112.046	1.05306	316.272	2154	120.59	1.47002	146.634	999	49.1998	0.895657	566.485	3858	184.145	1.67581	1.02241	0.126942	1.34716	0.404327	0.31566
1H1ca_01070	hypothetical protein	180	1599.81	2886	536.303	3.49991	946.344	1707	314.211	2.38288	1209.91	2184	384.952	3.61798	832.983	1503	318.345	3.8807	432.956	781	145.52	2.64912	1480.24	2671	482.333	4.38946	3.16696	0.681585	3.63976	0.89484	0.519274
1H1ca_01071	hypothetical protein	252	9330.77	23650	3139.18	20.4863	5916.63	14990	1970.89	14.9466	8641.39	21902	2757.47	25.9161	5481.13	13903	2103.39	25.6408	2333.81	5915	787.225	14.331	7226.92	18304	2360.97	21.486	20.4498	5.48484	20.486	5.72083	0.9942
1H1ca_01072	putative protein	1848	720.352	13313	240.968	1.57256	593.318	10968	196.647	1.49131	446.659	8255	141.724	1.33199	194.138	3589	74.0429	0.902601	168.354	3112	56.4784	1.02816	365.857	6763	118.955	1.08255	1.4653	0.122394	1.00444	0.0922902	0.0137646
1H1ca_01073	hypothetical protein	1188	776.219	9222	259.654	1.6945	627.225	7452	207.834	1.57615	523.631	6223	166.192	1.56196	209.795	2493	80.0051	0.975281	198.03	2353	66.4278	1.20928	445.33	5291	144.766	1.31744	1.61089	0.0727973	1.16734	0.174895	0.0557674
1H1ca_01074	hypothetical protein	1206	541.425	6533	181.197	1.18249	473.055	5708	156.819	1.18926	411.983	4972	130.801	1.22934	135.313	1633	51.6239	0.629308	101.111	1220	33.9279	0.61764	253.993	3065	82.6092	0.751784	1.20037	0.0253065	0.666244	0.0743095	0.00712311
1H1ca_01075	Ribonuclease Z	942	315.485	2973	105.567	0.688934	273.617	2578	90.6761	0.68766	208.325	1963	66.1144	0.621378	87.0244	820	33.1875	0.404564	70.6465	666	23.712	0.431665	174.259	1642	56.6588	0.515623	0.665996	0.0386461	0.450617	0.0579046	0.0127169
1H1ca_01076	putative protein	771	448.358	3459	150.066	0.979331	379.447	2927	125.785	0.953915	268.55	2071	85.2222	0.800963	133.94	1033	51.0808	0.622687	101.669	784	34.1041	0.620848	290.779	2243	94.5628	0.860568	0.911411	0.0964933	0.701368	0.137875	0.11937
1H1ca_01077	hypothetical protein	549	432.239	2375	144.703	0.944331	435.931	2397	144.663	1.09708	255.698	1405	81.1953	0.763116	155.597	855	59.3753	0.723799	124.423	684	41.7858	0.760689	299.836	1648	97.5731	0.887963	0.934849	0.167184	0.790817	0.0861293	0.31587
1H1ca_01078	7-carboxy-7-deazaguanine synthase	729	484.251	3534	162.153	1.05821	435.678	3179	144.485	1.09573	354.464	2587	112.589	1.05817	196.251	1432	74.8906	0.912934	134.61	983	45.2242	0.823284	393.416	2871	128.012	1.16497	1.07071	0.0216673	0.967064	0.177159	0.420398
1H1ca_01079	Phosphomethylpyrimidine synthase	1278	1589.5	20314	531.68	3.46975	1570.46	20073	520.406	3.9466	878.394	11227	278.715	2.61951	164.075	2097	62.5575	0.762591	94.1291	1203	31.5704	0.574723	211.728	2706	68.8244	0.626336	3.34531	0.672252	0.65455	0.0970598	0.0205863
1H1ca_01080	VCP-like ATPase	2397	1712.01	41044	572.754	3.73779	1736.59	41632	575.467	4.36416	1163.71	27899	369.273	3.47062	630.748	15122	240.521	2.93201	480.917	11530	161.327	2.93687	879.104	21075	285.788	2.60082	3.85756	0.458633	2.82323	0.192632	0.0691935
1H1ca_01081	hypothetical protein	429	1927.39	8273	645.048	4.20958	1811.05	7775	600.488	4.55391	1281.77	5503	406.976	3.82498	691.639	2969	263.855	3.21645	549.725	2360	184.501	3.35875	987.42	4239	321.182	2.92292	4.19619	0.364656	3.16604	0.222248	0.0249739
1H1ca_01082	Fructose-bisphosphate aldolase/6-deoxy-5-ketofructose 1-phosphate synthase	918	894.903	8219	299.476	1.95438	646.729	5939	214.354	1.62559	549.132	5044	174.325	1.6384	346.708	3184	132.234	1.61196	286.652	2634	96.2316	1.75185	591.988	5437	192.514	1.75197	1.73947	0.186269	1.70526	0.0807994	0.797873
1H1ca_01083	hypothetical protein	408	1330.62	5441	446.072	2.91106	842.26	3443	279.6	2.1204	876.422	3583	278.621	2.61862	194.363	794	74.1946	0.90445	163.924	670	55.0756	1.00262	532.338	2175	173.278	1.57692	2.55006	0.399802	1.16133	0.363242	0.0210774
1H1ca_01084	hypothetical protein	828	1116.49	9247	373.557	2.43783	709.429	5876	235.132	1.78317	631.167	5228	200.324	1.88275	181.002	1499	69.0213	0.841386	109.141	904	36.617	0.666594	329.772	2731	107.21	0.975667	2.0346	0.352791	0.827882	0.154978	0.0323483
1H1ca_01085	hypothetical protein	645	883.83	5703	295.753	1.93009	571.13	3685	189.295	1.43555	488.053	3149	154.896	1.45579	123.978	800	47.287	0.57644	98.7364	637	33.1226	0.60298	240.65	1553	78.2631	0.712233	1.60716	0.279888	0.630551	0.0719726	0.0279698
1H1ca_01086	hypothetical protein	207	135.14	280	45.2453	0.295271	119.739	248	39.6956	0.301039	118.758	246	37.7044	0.354366	42.913	89	16.392	0.199822	34.2512	71	11.5036	0.209417	92.1884	191	29.9922	0.272944	0.316894	0.0325786	0.227394	0.0397376	0.0569039
1H1ca_01087	hypothetical protein	282	141.025	398	47.2085	0.308083	112.603	318	37.3628	0.283348	109.472	309	34.7645	0.326735	101.383	286	38.6659	0.471347	62.0355	175	20.8129	0.378888	102.422	289	33.3115	0.303151	0.306058	0.0217648	0.384462	0.0842361	0.258935
1H1ca_01088	hypothetical protein	1599	198.227	3170	66.3127	0.432757	154.337	2468	51.1396	0.387827	136.315	2181	43.2747	0.406718	91.3565	1462	34.8587	0.424936	83.3077	1333	27.9593	0.508985	161.525	2583	52.5075	0.477844	0.409104	0.0225652	0.470588	0.0424917	0.113734
1H1ca_01089	hypothetical protein	1341	214.53	2877	71.7624	0.468321	183.438	2460	60.7809	0.460944	138.467	1857	43.9349	0.412923	109.171	1464	41.6221	0.507383	80.2267	1076	26.9109	0.489899	224.659	3013	73.0324	0.664631	0.4474	0.0300856	0.553971	0.096232	0.208619
1H1ca_01090	tRNA-Glu(ttc)	73	0	0	0	0	0	0	0	0	0	0	0	0	0	0	0	0	1.4521	2	0.9189	0.0167281	0	0	0	0	0	0	0.00557604	0.00965798	0.42265
1H1ca_01091	Putative branched-chain-amino-acid aminotransferase	864	1082.71	9355	362.173	2.36354	762.113	6585	252.524	1.91507	698.854	6039	221.757	2.08419	362.611	3133	138.248	1.68527	336.572	2908	112.882	2.05496	467.34	4038	151.914	1.38249	2.12095	0.226516	1.70758	0.33679	0.175916
1H1ca_01092	Cobyrinate a,c-diamide synthase	1386	122.483	1698	40.9789	0.267428	121.755	1688	40.3525	0.306021	104.527	1449	33.169	0.31174	87.368	1211	33.3114	0.406074	58.6501	813	19.6731	0.358139	119.508	1657	38.8602	0.353647	0.295065	0.0240986	0.37262	0.0290589	0.0378674
1H1ca_01093	Ni-sirohydrochlorin a,c-diamide reductive cyclase complex, component CfbD	1077	117.82	1269	39.4123	0.257205	119.956	1292	39.7473	0.301431	75.2953	811	23.8909	0.224539	52.182	562	19.8945	0.242519	36.2999	391	12.176	0.221658	75.1968	810	24.4464	0.222474	0.261061	0.0385903	0.228884	0.0118154	0.301365
1H1ca_01094	Coenzyme F(430) synthetase	1197	269.476	3226	90.148	0.588306	240.64	2881	79.7462	0.604771	167.727	2008	53.2226	0.500214	82.4503	987	31.4365	0.383218	57.9699	694	19.4451	0.353988	124.318	1489	40.4339	0.367968	0.564435	0.0562221	0.368392	0.0146197	0.0280434
1H1ca_01095	Sirohydrochlorin cobaltochelatase	405	333.336	1351	111.58	0.728171	383.6	1554	127.133	0.964134	261.649	1060	83.0382	0.780436	125.168	507	47.7271	0.581805	107.397	435	36.0229	0.655779	168.859	684	54.8967	0.499587	0.824254	0.123925	0.579057	0.078132	0.0625559
1H1ca_01096	hypothetical protein	1134	767.548	8704	256.739	1.67548	676.027	7667	224.013	1.69885	420.265	4766	133.342	1.25322	285.68	3242	108.996	1.32869	209.702	2378	70.3305	1.28033	691.937	7847	224.924	2.04692	1.54253	0.25082	1.55198	0.429311	0.975804
1H1ca_01097	2-(5''-triphosphoribosyl)-3'-dephosphocoenzyme-A synthase	822	253.624	2086	84.8845	0.553956	263.715	2169	87.4276	0.663024	160.614	1321	50.9868	0.479201	109.071	897	41.6037	0.507159	90.4745	744	30.3561	0.552617	219.662	1807	71.4548	0.650274	0.565398	0.092443	0.570017	0.0731268	0.950162
1H1ca_01098	hypothetical protein	639	133.302	852	44.599	0.291053	133.557	854	44.2811	0.335814	114.349	731	36.2947	0.341117	87.4382	559	33.3521	0.40657	70.1628	449	23.5662	0.429011	147.983	947	48.172	0.438389	0.322664	0.0274973	0.424657	0.0163502	0.0116986
1H1ca_01099	hypothetical protein	234	231.645	544	77.7623	0.507477	176.534	414	58.6199	0.444555	199.838	469	63.5893	0.597645	108.252	254	41.3837	0.504477	103.568	243	34.8285	0.634035	193.842	455	63.2034	0.575182	0.516563	0.0769474	0.571231	0.0648693	0.416199
1H1ca_01100	hypothetical protein	813	318.815	2592	106.643	0.69595	294.324	2393	97.5243	0.739594	269.243	2189	85.4244	0.802863	106.385	865	40.5637	0.494481	105.774	860	35.4775	0.64585	190.143	1546	61.8108	0.562509	0.746142	0.0537478	0.567613	0.0758133	0.0448074
1H1ca_01101	hypothetical protein	1803	56.5153	1019	18.9045	0.123371	49.3622	890	16.3552	0.124033	40.3771	728	12.8104	0.120399	25.1248	453	9.5789	0.116769	11.8691	214	3.9807	0.0724666	41.3744	746	13.4489	0.122392	0.122602	0.0019361	0.103876	0.027346	0.358343
1H1ca_01102	hypothetical protein	261	97.8506	256	32.8084	0.214108	64.7356	169	21.4539	0.1627	67.7471	177	21.5159	0.202218	87.5747	229	33.4508	0.407773	93.433	244	31.3541	0.570785	185.705	485	60.4013	0.549682	0.19301	0.026915	0.509413	0.0886532	0.0274112
1H1ca_01103	hypothetical protein	393	2995.79	11795	1003.9	6.55147	1764.82	6947	585.687	4.44167	2181.81	8592	693.631	6.51911	1372.66	5406	524.439	6.39304	2358.35	9286	792.466	14.4264	2715.11	10690	884.159	8.04628	5.83747	1.20891	9.62192	4.24215	0.27561
1H1ca_01104	hypothetical protein	429	223.469	960	74.8514	0.48848	223.939	961	74.221	0.562869	204.837	879	65.0068	0.610968	153.399	659	58.5652	0.713924	136.504	586	45.8126	0.833995	217.615	934	70.7677	0.644021	0.55411	0.0617056	0.730647	0.0960847	0.075197
1H1ca_01105	hypothetical protein	276	248.413	687	83.2595	0.543352	258.826	716	85.9538	0.651847	201.221	556	63.9135	0.600692	171.228	473	65.3377	0.796482	189.033	522	63.4317	1.15474	238.949	660	77.7285	0.707368	0.598635	0.0542701	0.886197	0.236796	0.176837
1H1ca_01106	putative HTH-type transcriptional regulator	441	321.692	1419	107.629	0.702388	314.862	1389	104.358	0.791417	262.236	1158	83.31	0.782991	173.832	767	66.3084	0.808315	171.796	758	57.6468	1.04943	214.104	946	69.7265	0.634546	0.758938	0.0491392	0.830764	0.208352	0.619904
1H1ca_01107	Bifunctional thiamine biosynthesis protein ThiDN	846	129.651	1097	43.3733	0.283054	142.544	1206	47.2322	0.358194	121.04	1024	38.4022	0.360924	86.3948	731	32.9427	0.401579	63.3428	536	21.249	0.386827	113.439	960	36.8847	0.335669	0.33406	0.0441871	0.374692	0.0345904	0.29862
1H1ca_01108	Selenide, water dikinase	1317	219.27	2888	73.3496	0.47868	214.137	2821	70.9706	0.538219	143.828	1897	45.6992	0.429505	99.0805	1305	37.7778	0.46052	71.9058	947	24.1162	0.439023	148.501	1956	48.2757	0.439333	0.482139	0.054439	0.446292	0.0123231	0.381768
1H1ca_01109	Ubiquinone/menaquinone biosynthesis C-methyltransferase UbiE	717	214.855	1541	71.8902	0.469156	208.573	1496	69.1311	0.524269	181.509	1302	57.6128	0.541475	98.1729	704	37.4339	0.456328	92.0349	660	30.8723	0.562015	141.609	1016	46.0596	0.419165	0.511637	0.0377727	0.479169	0.0741133	0.568709
1H1ca_01110	Replication factor C small subunit	993	258.606	2570	86.5705	0.564959	229.275	2279	76.0424	0.576682	193.715	1925	61.5047	0.578053	98.4179	978	37.5493	0.457735	73.9285	735	24.8246	0.451919	137.036	1362	44.5834	0.405731	0.573236	0.00718855	0.438462	0.0284944	0.0154811
1H1ca_01111	Pantothenate synthetase	720	278.161	2004	93.1003	0.607573	273.462	1970	90.6556	0.687504	230.831	1663	73.2802	0.688726	119.112	858	45.4325	0.553833	93.8028	676	31.489	0.573241	147.869	1065	48.0798	0.43755	0.661273	0.0464962	0.521541	0.0733832	0.0686519
1H1ca_01112	Pantoate kinase	846	265.942	2251	89.0002	0.580815	242.137	2049	80.2477	0.608574	202.201	1711	64.1662	0.603067	121.733	1030	46.4172	0.565837	71.37	604	23.9448	0.435903	141.811	1200	46.1059	0.419586	0.59749	0.0146886	0.473775	0.0801438	0.119265
1H1ca_01113	Flavin prenyltransferase UbiX	1125	512.984	5774	171.676	1.12036	450.811	5074	149.437	1.13329	420.543	4734	133.507	1.25476	215.359	2424	82.147	1.00139	165.232	1861	55.4803	1.00999	337.013	3794	109.62	0.997597	1.16948	0.0741402	1.00299	0.00635012	0.0605992
1H1ca_01114	tRNA(Phe) (4-demethylwyosine(37)-C(7)) aminocarboxypropyltransferase	876	335.562	2942	112.338	0.733115	372.094	3261	123.341	0.93538	281.28	2465	89.277	0.839072	117.554	1030	44.8275	0.546458	86.5457	759	29.0591	0.529006	227.541	1994	73.9889	0.673336	0.835862	0.101162	0.582933	0.0787755	0.0419416
1H1ca_01115	hypothetical protein	1041	719.405	7491	240.7	1.57081	692.55	7210	229.48	1.74031	529.941	5518	168.174	1.58058	245.682	2558	93.6832	1.14202	180.957	1884	60.6981	1.10498	570.409	5939	185.442	1.68761	1.63058	0.0951528	1.31154	0.326217	0.245426
1H1ca_01116	hypothetical protein	291	792.089	2306	265.065	1.72981	594.316	1730	196.976	1.49381	554.385	1614	175.97	1.65385	235.873	687	90.0068	1.0972	185.897	541	62.3518	1.13508	459.258	1337	149.343	1.35909	1.62584	0.120493	1.19713	0.141539	0.0281044
1H1ca_01117	hypothetical protein	828	288.608	2390	96.5503	0.630087	266.638	2208	88.3547	0.670055	231.258	1915	73.3779	0.689644	124.266	1029	47.3802	0.577576	120.163	995	40.303	0.733696	192.426	1595	62.6146	0.569824	0.663267	0.030345	0.627032	0.0924549	0.585045
1H1ca_01118	Dihydroneopterin aldolase	324	317.75	1031	106.439	0.694619	223.133	724	74.038	0.561481	226.006	734	71.875	0.675519	97.8735	318	37.4191	0.456148	115.173	374	38.7143	0.704774	157.071	510	51.1647	0.465624	0.643879	0.0719958	0.542182	0.140889	0.381446
1H1ca_01119	Minichromosome maintenance protein MCM	2121	398.209	8447	133.213	0.869351	338.941	7190	112.318	0.851784	250.968	5324	79.6387	0.748486	140.536	2981	53.5837	0.653198	123.101	2611	41.2868	0.751605	214.833	4557	69.8367	0.635548	0.823214	0.0653114	0.680117	0.0625362	0.0712773
1H1ca_01120	Replication factor C small subunit	984	630.771	6207	210.995	1.37696	556.748	5479	184.488	1.3991	417.437	4108	132.453	1.24486	215.017	2116	81.9846	0.999412	199.291	1961	66.8386	1.21676	367.775	3621	119.613	1.08854	1.34032	0.0834009	1.10157	0.10926	0.0572828
1H1ca_01121	hypothetical protein	786	458.145	3602	153.288	1.00036	469.01	3688	155.464	1.17899	327.751	2578	104.061	0.978018	183.251	1441	69.8961	0.85205	141.957	1116	47.6197	0.866892	328.824	2585	106.901	0.972856	1.05246	0.110144	0.897266	0.0658817	0.127237
1H1ca_01122	hypothetical protein	765	261.387	2000	87.449	0.570692	254.17	1945	84.2401	0.638851	196.006	1500	62.2095	0.584677	96.6954	740	36.8792	0.449566	62.6052	479	21	0.382294	176.962	1354	57.5311	0.523561	0.598078	0.0359944	0.451807	0.0706602	0.0855832
1H1ca_01123	ATP-dependent RNA helicase RhlB	2532	107.184	2714	35.8536	0.233981	117.006	2963	38.773	0.294042	92.8432	2351	29.4589	0.27687	66.6209	1687	25.4017	0.309653	46.799	1185	15.6964	0.285745	132.763	3362	43.1598	0.392775	0.2683	0.0309316	0.329391	0.056179	0.197518
1H1ca_01124	TATA-box-binding protein 2	555	1311.86	7285	439.059	2.8653	1028.96	5714	341.121	2.58695	882.198	4897	279.939	2.63102	549.703	3051	209.585	2.5549	413.149	2293	138.566	2.52252	1057.83	5871	343.846	3.12917	2.69445	0.149655	2.73553	0.341289	0.866202
1H1ca_01125	4-hydroxybutyrate--CoA ligase 1	1761	709.331	12493	237.298	1.54861	645.341	11366	213.85	1.62177	413.438	7282	131.195	1.23304	168.066	2960	64.0832	0.781189	116.282	2048	39.0045	0.710057	250.68	4415	81.4923	0.74162	1.46782	0.206585	0.744289	0.0356412	0.026861
1H1ca_01126	tRNA-Leu(cag)	85	0	0	0	0	0	0	0	0	0	0	0	0	0	0	0	0	0	0	0	0	0	0	0	0	0	0	0	0
1H1ca_01127	hypothetical protein	207	392.739	815	131.696	0.85945	319.821	664	106.282	0.806008	337.618	702	107.595	1.01124	164.638	342	62.9894	0.767856	130.633	271	43.908	0.799323	297.251	617	96.8858	0.881709	0.892239	0.106467	0.816296	0.0587935	0.358644
1H1ca_01128	hypothetical protein	183	215.328	395	72.1991	0.471171	198.934	365	66.085	0.501168	200.115	367	63.6271	0.598001	117.191	215	44.7919	0.546024	123.885	227	41.6025	0.757352	186.579	342	60.7464	0.552822	0.523451	0.06628	0.618733	0.120096	0.315219
1H1ca_01129	hypothetical protein	486	326.193	1587	109.226	0.71281	235.514	1145	78.0603	0.591985	237.004	1153	75.2697	0.707424	173.722	845	66.2876	0.808062	127.432	620	42.7858	0.778894	227.346	1106	73.9714	0.673176	0.670746	0.0682622	0.753377	0.0709707	0.242063
1H1ca_01130	hypothetical protein	213	107.319	229	35.9618	0.234687	80.5305	172	26.7553	0.202904	78.2394	167	24.875	0.233788	53.939	115	20.584	0.250924	38.4601	82	12.9116	0.235049	84.8169	181	27.6213	0.251367	0.223795	0.0180978	0.24578	0.009296	0.202153
1H1ca_01131	hypothetical protein	234	41.0128	96	13.7228	0.089555	35.0128	82	11.6107	0.088052	27.7479	65	8.813	0.0828292	14.5128	34	5.5396	0.067529	5.1282	12	1.7199	0.0313099	41.4145	97	13.4741	0.122621	0.0868128	0.00353107	0.07382	0.0459794	0.673803
1H1ca_01132	hypothetical protein	483	440.876	2130	147.509	0.962644	352.219	1702	116.754	0.885429	412.754	1995	131.046	1.23164	234.081	1131	89.2745	1.08828	162.894	787	54.6477	0.994834	332.557	1607	108.147	0.98419	1.02658	0.181736	1.02243	0.0572701	0.973373
1H1ca_01133	hypothetical protein	705	264.183	1864	88.4388	0.577152	199.183	1405	66.031	0.500759	215.662	1521	68.449	0.643319	139.913	987	53.3752	0.650656	81.0794	572	27.2114	0.49537	230.861	1629	75.1064	0.683505	0.573748	0.0713418	0.609844	0.100489	0.646882
1H1ca_01134	hypothetical protein	603	286.469	1728	95.8545	0.625547	226.095	1364	74.9476	0.568379	227.453	1372	72.1878	0.678459	105.604	637	40.2748	0.490959	92.3516	557	30.9801	0.563977	184.804	1115	60.1039	0.546975	0.624134	0.0550535	0.533971	0.0382064	0.102108
1H1ca_01135	hypothetical protein	924	139.999	1294	46.8434	0.3057	127.918	1182	42.3844	0.32143	127.806	1181	40.5513	0.381122	95.9935	887	36.5985	0.446144	65.7944	608	22.0687	0.401749	137.62	1272	44.7466	0.407216	0.336087	0.0397863	0.41837	0.0242082	0.0549862
1H1ca_01136	hypothetical protein	366	148.249	543	49.6255	0.323856	132.118	484	43.8152	0.332281	92.0109	337	29.213	0.274559	59.7923	219	22.8126	0.278091	46.1011	169	15.4864	0.281922	96.9727	355	31.5277	0.286918	0.310235	0.0311814	0.28231	0.00442609	0.264386
1H1ca_01137	hypothetical protein	969	217.745	2110	72.8358	0.475326	192.586	1867	63.8383	0.48413	144.364	1399	45.8058	0.430507	51.0774	495	19.4757	0.237413	34.9783	339	11.7333	0.213599	81.9329	794	26.6343	0.242385	0.463325	0.0287594	0.231132	0.0153868	0.00114915
1H1ca_01138	hypothetical protein	717	142.177	1020	47.5847	0.310538	114.838	824	38.0775	0.288768	113.319	813	35.9748	0.33811	133.071	955	50.7804	0.619025	78.8898	566	26.4754	0.481971	174.682	1253	56.8038	0.516943	0.312475	0.0247275	0.539313	0.0712129	0.0348974
1H1ca_01139	hypothetical protein	336	1621.79	5450	542.554	3.54071	1265.35	4252	419.29	3.17977	1518.85	5104	481.946	4.52958	1344.61	4519	512.761	6.25068	1279.01	4298	429.014	7.80999	2379.21	7995	773.436	7.03865	3.75005	0.69881	7.0331	0.77967	0.0122513
1H1ca_01140	Ubiquinone/menaquinone biosynthesis C-methyltransferase UbiE	831	1679.81	13961	561.955	3.66732	1234.77	10263	409.199	3.10324	1150.28	9560	364.992	3.43039	1186.78	9864	452.547	5.51666	947.351	7873	317.749	5.78446	2078.79	17277	675.791	6.15003	3.40035	0.283285	5.81705	0.317944	0.00223824
1H1ca_01141	hypothetical protein	1821	540.888	9851	180.949	1.18087	399.183	7270	132.277	1.00315	332.797	6061	105.599	0.992478	227.255	4139	86.6557	1.05635	144.784	2638	48.5858	0.88448	359.74	6552	116.952	1.06432	1.05884	0.105841	1.00172	0.101611	0.548396
1H1ca_01142	hypothetical protein	561	590.964	3323	198.131	1.29301	507.401	2852	168.441	1.2774	412.836	2320	131.206	1.23314	235.191	1322	89.8422	1.0952	168.501	947	56.615	1.03065	357.768	2010	116.46	1.05985	1.26786	0.0310701	1.0619	0.0323241	0.00414114
1H1ca_01143	hypothetical protein	273	693.744	1897	232.429	1.51683	577.956	1580	191.759	1.45424	713.601	1951	226.737	2.13099	254.209	695	97.0586	1.18317	232.355	635	78.011	1.42015	316.348	865	102.991	0.937268	1.7007	0.373955	1.1802	0.241455	0.135955
1H1ca_01144	Type A flavoprotein FprA	1218	2306.5	28105	771.831	5.03697	2279.9	27775	755.558	5.72992	2715.5	33087	861.861	8.10022	68.8621	839	26.2619	0.320139	46.9516	572	15.7505	0.28673	91.5419	1115	29.7559	0.270793	6.28908	1.60629	0.292554	0.025183	0.0230983
1H1ca_01145	hypothetical protein	1425	209.225	2982	69.9969	0.4568	175.35	2499	58.1048	0.440649	165.074	2354	52.4105	0.492581	142.027	2024	54.1511	0.660115	88.4175	1260	29.6552	0.539858	174.075	2481	56.5923	0.515018	0.463347	0.0265759	0.571664	0.0776014	0.149457
1H1ca_01146	hypothetical protein	351	216.171	759	72.3304	0.472028	197.382	693	65.4165	0.496099	180.53	635	57.3976	0.539453	121.057	425	46.1629	0.562737	88.8519	312	29.8121	0.542714	189.08	664	61.4902	0.559591	0.50253	0.0341634	0.555014	0.0107675	0.126475
1H1ca_01147	hypothetical protein	900	356.34	3208	119.228	0.778081	277.242	2496	91.8889	0.696857	239.73	2158	76.0739	0.714982	195.001	1756	74.3864	0.906788	146.633	1320	49.1899	0.895477	328.509	2958	106.832	0.972223	0.72998	0.042648	0.924829	0.0414319	0.0108353
1H1ca_01148	hypothetical protein	603	93.5224	564	31.2858	0.204171	90.3333	545	29.9461	0.227102	65.9784	398	20.9408	0.196813	58.5373	353	22.3187	0.27207	28.524	172	9.5666	0.174155	98.9834	597	32.1812	0.292865	0.209364	0.0157969	0.246363	0.0633927	0.43006
1H1ca_01149	Beta-barrel assembly-enhancing protease	6264	174.156	10912	58.2692	0.380265	162.37	10175	53.82	0.408154	140.673	8813	44.6374	0.419526	92.9663	5826	35.4593	0.432257	72.3573	4533	24.2705	0.441832	138.815	8697	45.1298	0.410703	0.402651	0.0201959	0.428264	0.0159439	0.183158
1H1ca_01150	Aromatic-amino-acid aminotransferase 1	1167	122.959	1435	41.1308	0.26842	116.834	1364	38.7262	0.293688	85.8543	1002	27.241	0.256025	61.8629	722	23.5873	0.287535	45.0728	526	15.1168	0.275194	109.074	1273	35.4571	0.322677	0.272713	0.0191936	0.295135	0.0246372	0.302
1H1ca_01151	Putative multidrug resistance protein MdtD	1374	179.613	2468	60.082	0.392095	161.901	2225	53.6543	0.406898	129.976	1786	41.2403	0.387598	90.5233	1244	34.518	0.420783	65.4236	899	21.9441	0.399481	157.809	2169	51.3119	0.466964	0.395534	0.0100963	0.429076	0.0344971	0.247411
1H1ca_01152	Ubiquinone/menaquinone biosynthesis C-methyltransferase UbiE	618	74.5761	461	24.9516	0.162834	79.4239	491	26.3241	0.199634	61.9547	383	19.6624	0.184798	46.9094	290	17.8904	0.218088	37.678	233	12.6448	0.230192	88.5049	547	28.7703	0.261824	0.182423	0.0185123	0.236701	0.0225828	0.048602
1H1ca_01153	hypothetical protein	738	417.66	3084	139.78	0.912202	483.744	3573	160.412	1.21652	385.687	2848	122.436	1.15072	177.007	1307	67.5198	0.823082	201.793	1490	67.7134	1.23269	301.599	2227	98.0865	0.892636	1.09315	0.160106	0.982802	0.219184	0.532061
1H1ca_01154	Ribonuclease 3	447	203.201	909	68.0209	0.443904	168.899	756	56.037	0.424967	122.304	547	38.8246	0.364894	77.8121	348	29.6813	0.361822	66.4116	297	22.284	0.405669	130.879	586	42.6123	0.387793	0.411259	0.0412559	0.385095	0.0220476	0.404108
1H1ca_01155	hypothetical protein	1233	649.23	8007	217.216	1.41756	661.454	8156	219.167	1.66209	455.949	5622	144.662	1.35961	315.339	3889	120.25	1.46588	234.618	2893	78.6919	1.43255	496.257	6119	161.31	1.46801	1.47977	0.160541	1.45548	0.0198876	0.81915
1H1ca_01156	hypothetical protein	1164	169.697	1978	56.8407	0.370942	170.354	1983	56.4457	0.428067	117.778	1371	37.369	0.351213	87.7878	1022	33.4742	0.408058	54.0498	630	18.1523	0.330453	108.76	1266	35.353	0.32173	0.383411	0.0399127	0.353414	0.0475242	0.463939
1H1ca_01157	Threonine--tRNA ligase	1830	533.908	9772	178.615	1.16564	468.484	8576	155.273	1.17754	300.421	5499	95.3366	0.896023	131.455	2406	50.1252	0.611038	122.543	2243	41.1077	0.748345	244.409	4475	79.4854	0.723356	1.07974	0.159218	0.694246	0.0731356	0.0624755
1H1ca_01158	dCTP deaminase, dUMP-forming	558	1008.92	5631	337.55	2.20285	786.256	4388	260.551	1.97594	732.009	4085	232.266	2.18295	306.591	1711	116.903	1.42508	284.538	1588	95.4467	1.73756	541.799	3024	176.154	1.60309	2.1206	0.125675	1.58858	0.156743	0.0194638
1H1ca_01159	tRNA (cytidine-2'-O-)-methyltransferase TrmJ	747	265.371	1983	88.7949	0.579476	228.21	1705	75.6249	0.573516	188.42	1408	59.8011	0.562042	140.941	1053	53.7427	0.655136	80.8527	604	27.1182	0.493673	139.158	1040	45.2541	0.411835	0.571683	0.00886745	0.520215	0.123803	0.547192
1H1ca_01160	Geranylgeranylglyceryl phosphate synthase	681	260.138	1772	87.0368	0.568002	263.026	1792	87.187	0.661199	211.536	1441	67.1342	0.630962	91.8987	626	35.046	0.427219	64.7269	441	21.7188	0.39538	127.103	866	41.3348	0.376167	0.620059	0.0475385	0.399589	0.0257849	0.00583943
1H1ca_01161	DNA topoisomerase 1	2790	388.306	10834	129.888	0.847652	318.228	8879	105.444	0.799653	240.896	6722	76.4401	0.718424	113.436	3165	43.2495	0.527222	89.8928	2509	30.1607	0.54906	160.218	4471	52.089	0.474036	0.788584	0.0653321	0.516773	0.0385884	0.00843587
1H1ca_01162	Aspartyl/glutamyl-tRNA(Asn/Gln) amidotransferase subunit B	1413	485.2	6859	162.37	1.05962	425.42	6013	140.997	1.06928	346.832	4902	110.067	1.03447	154.636	2186	58.982	0.719005	112.211	1586	37.6449	0.685306	212.171	2999	68.989	0.627834	1.05447	0.0179743	0.677382	0.0460991	0.00569022
1H1ca_01163	Amidase	1299	604.179	7850	202.137	1.31915	560.881	7287	185.866	1.40955	446.576	5803	141.733	1.33208	181.393	2357	69.1771	0.843285	115.335	1499	38.7023	0.704556	284.647	3698	92.5344	0.842109	1.3536	0.0488792	0.79665	0.0797581	0.00194479
1H1ca_01164	Aspartyl/glutamyl-tRNA(Asn/Gln) amidotransferase subunit C	270	617.556	1670	206.89	1.35016	509.759	1378	169.101	1.28241	467.367	1264	148.529	1.39595	180.067	487	68.7665	0.83828	113.393	307	38.1346	0.694221	279.811	757	91.1334	0.829359	1.34285	0.057125	0.787287	0.0807206	0.00230547
1H1ca_01165	hypothetical protein	1017	657.489	6691	220.068	1.43616	617.065	6278	204.532	1.55111	485.96	4945	154.267	1.44988	259.508	2640	98.968	1.20644	139.905	1423	46.9276	0.854293	413.457	4206	134.429	1.22337	1.47906	0.0627676	1.0947	0.208373	0.0923021
1H1ca_01166	hypothetical protein	207	742.121	1540	248.849	1.62399	710.217	1472	235.613	1.78681	696.179	1444	221.322	2.0801	248.198	516	95.0366	1.15852	115.749	240	38.8853	0.707887	394.686	819	128.605	1.17037	1.83031	0.231123	1.01226	0.263661	0.0272671
1H1ca_01167	hypothetical protein	387	296.015	1146	99.0512	0.646408	394.013	1527	130.734	0.991447	425.755	1648	135.106	1.26979	153.705	595	58.6162	0.714545	167.274	648	56.1576	1.02232	284.276	1101	92.4744	0.841563	0.969221	0.312277	0.859476	0.154668	0.640138
1H1ca_01168	hypothetical protein	210	94.6333	199	31.6971	0.206855	90.7905	191	30.1353	0.228537	71.1762	150	22.662	0.212989	49.9524	105	19.0626	0.232378	40.9048	86	13.7348	0.250035	90.6429	191	29.5637	0.269044	0.216129	0.011174	0.250486	0.0183375	0.0694997
1H1ca_01169	putative ABC transporter ATP-binding protein	669	802.073	5369	268.444	1.75186	582.393	3898	193.053	1.46405	626.197	4191	198.755	1.86801	153.292	1026	58.47	0.712763	112.975	756	37.9001	0.689952	265.958	1780	86.4847	0.787053	1.69466	0.207972	0.729923	0.0507741	0.0160208
1H1ca_01170	hypothetical protein	1155	452.83	5232	151.521	0.988824	397.787	4595	131.815	0.999644	316.966	3663	100.619	0.945674	162.411	1876	61.9245	0.754874	114.972	1328	38.5621	0.702003	237.268	2741	77.1387	0.702	0.978056	0.0285581	0.719626	0.030526	0.00174133
1H1ca_01171	hypothetical protein	411	284.815	1171	95.3018	0.62194	267.221	1099	88.5965	0.671889	227.445	935	72.1767	0.678354	160.044	658	61.0374	0.74406	117.963	485	39.5772	0.720483	263.046	1082	85.5718	0.778746	0.657399	0.0308652	0.747763	0.0293073	0.0348234
1H1ca_01172	Argininosuccinate lyase	1341	878.498	11783	293.909	1.91805	805.456	10803	266.917	2.02422	574.952	7711	182.435	1.71462	892.607	11972	340.369	4.14918	580.263	7783	194.654	3.54357	1216.5	16317	395.509	3.59933	1.88565	0.157329	3.76403	0.334712	0.0126773
1H1ca_01173	ATP-dependent DNA helicase	1998	361.867	7232	121.073	0.790126	310.431	6203	102.865	0.780096	229.048	4577	72.6796	0.683081	169.433	3386	64.6105	0.787617	111.811	2234	37.5001	0.68267	234.308	4682	76.1695	0.69318	0.751107	0.0591267	0.721156	0.0577967	0.574884
1H1ca_01174	Methylated-DNA--protein-cysteine methyltransferase	459	128.041	588	42.85	0.279639	194.625	894	64.5336	0.489403	126.057	579	40.0214	0.376142	87.3072	401	33.3076	0.406028	71.22	327	23.8935	0.434969	121.044	556	39.3738	0.358321	0.38173	0.10499	0.399773	0.0387049	0.806265
1H1ca_01175	Molybdenum cofactor guanylyltransferase	600	710.11	4261	237.545	1.55022	617.115	3703	204.486	1.55076	509.625	3058	161.701	1.51975	182.658	1096	69.642	0.848953	160.662	964	53.8853	0.980954	320.578	1924	104.231	0.948558	1.54026	0.0177592	0.926155	0.0687935	0.00443217
1H1ca_01176	Sulfhydrogenase 1 subunit gamma	768	361.221	2775	120.862	0.788742	352.901	2711	116.958	0.886972	293.887	2258	93.2802	0.876696	213.329	1639	81.3635	0.99184	164.535	1264	55.1989	1.00487	342.092	2628	111.227	1.01222	0.85081	0.05398	1.00298	0.0103201	0.0408364
1H1ca_01177	Dihydroorotate dehydrogenase	888	184.102	1635	61.5873	0.401919	231.729	2058	76.788	0.582337	193.559	1719	61.4172	0.577231	115.871	1029	44.1788	0.53855	98.5282	875	33.0476	0.601615	209.552	1861	68.1206	0.619931	0.520499	0.102716	0.586699	0.0426917	0.410974
1H1ca_01178	Malate dehydrogenase	867	381.418	3307	127.585	0.832623	380.16	3297	125.997	0.955524	282.292	2448	89.5817	0.841936	124.96	1084	47.6674	0.581077	92.9493	806	31.1789	0.567596	264.077	2290	85.8542	0.781316	0.876701	0.0684203	0.64333	0.119689	0.0609057
1H1ca_01179	DNA polymerase	2406	284.793	6853	95.2733	0.621754	272.546	6558	90.3102	0.684885	192.209	4625	60.9878	0.573195	96.5116	2323	36.81	0.448723	76.0515	1830	25.5094	0.464386	181.047	4357	58.8623	0.535676	0.626616	0.0560023	0.482928	0.0463475	0.041732
1H1ca_01180	hypothetical protein	645	182.417	1177	61.0384	0.398337	178.346	1151	59.1257	0.448391	143.377	925	45.4997	0.42763	83.707	540	31.9187	0.389097	68.3581	441	22.931	0.417447	128.499	829	41.7773	0.380194	0.424789	0.0251428	0.395579	0.0194543	0.209741
1H1ca_01181	hypothetical protein	423	74.9243	317	25.0672	0.163589	77.0307	326	25.5351	0.19365	63.565	269	20.1762	0.189626	32.8511	139	12.5281	0.152721	21.0402	89	7.0566	0.128462	57.1939	242	18.596	0.169233	0.18229	0.0163167	0.150138	0.0205078	0.123603
1H1ca_01182	hypothetical protein	2859	229.4	6559	76.7378	0.500791	201.668	5767	66.8339	0.506848	183.614	5250	58.2602	0.54756	134.799	3855	51.407	0.626664	95.9426	2743	32.1778	0.58578	214.15	6124	69.6252	0.633624	0.518404	0.0254301	0.615356	0.0258484	0.0189642
1H1ca_01183	Alanine dehydrogenase	891	219.117	1953	73.318	0.478473	203.203	1811	67.3444	0.510719	172.926	1541	54.8721	0.515717	190.862	1701	72.7844	0.887259	83.2514	742	27.93	0.508451	221.49	1975	72.0501	0.655691	0.50164	0.0202079	0.683801	0.190962	0.242087
1H1ca_01184	hypothetical protein	783	1778.26	13931	595.123	3.88377	1337.93	10482	443.551	3.36375	1393.54	10917	442.353	4.15746	1768.81	13856	674.664	8.22432	1012.49	7931	339.712	6.18428	2034.63	15936	661.55	6.02043	3.80169	0.403185	6.80968	1.22785	0.0563774
1H1ca_01185	hypothetical protein	336	52.6607	177	17.6206	0.114992	52.0685	175	17.2568	0.13087	53.244	179	16.9021	0.158855	30.6548	103	11.6872	0.14247	13.9881	47	4.6914	0.0854045	57.125	192	18.5741	0.169033	0.134907	0.0222068	0.132303	0.0427315	0.931284
1H1ca_01186	hypothetical protein	561	21249.8	119254	7110.44	46.4027	13330.6	74815	4418.62	33.5095	15123.2	84873	4799.92	45.1121	14848.9	83339	5663.66	69.0414	13747.6	77160	4612.9	83.9755	19620.6	110120	6380.41	58.0649	41.6752	7.10114	70.3606	13.0056	0.0439607
1H1ca_01187	hypothetical protein	576	24693.4	142269	8261.78	53.9164	15748.6	90732	5219.14	39.5803	17901.5	103134	5680.76	53.3907	16808.6	96844	6410.06	78.1401	17288.5	99606	5799.73	105.581	23770.2	136948	7728.2	70.3305	48.963	8.12985	84.6839	18.514	0.0922656
1H1ca_01188	hypothetical protein	237	315.144	748	105.57	0.688948	201.835	479	66.965	0.507842	235.996	560	74.9664	0.704573	262.933	624	100.38	1.22366	249.025	591	83.6342	1.52252	431.92	1025	140.579	1.27934	0.633794	0.109356	1.34184	0.15893	0.00787649
1H1ca_01189	hypothetical protein	801	256.005	2051	85.6484	0.558942	178.106	1427	59.0272	0.447644	159.769	1280	50.6996	0.476501	276.975	2219	105.618	1.2875	143.423	1149	48.1096	0.875811	383.126	3070	124.581	1.13375	0.494367	0.0577664	1.09902	0.208032	0.039969
1H1ca_01190	hypothetical protein	435	573.418	2500	192.237	1.25454	413.03	1802	137.254	1.0409	427.655	1867	136.17	1.2798	514.069	2243	196.586	2.39643	312.322	1363	105.088	1.91306	633.775	2764	206.535	1.87957	1.19175	0.131256	2.06302	0.289222	0.0415551
1H1ca_01191	hypothetical protein	870	3547.35	30878	1187.18	7.74753	2351.02	20466	779.426	5.91092	2815.65	24507	893.712	8.39958	4776.31	41568	1821.59	22.2057	2645.54	23024	887.577	16.1579	5574.58	48518	1812.71	16.4966	7.35274	1.29049	18.2867	3.39814	0.0349212
1H1ca_01192	hypothetical protein	498	2921.36	14573	978.827	6.38782	2297.04	11453	761.993	5.77872	2446.5	12198	777.117	7.30375	2352.55	11728	897.855	10.9451	1570.03	7826	527.054	9.59475	3695.82	18429	1202.87	10.9467	6.49015	0.767632	10.4955	0.780074	0.00794011
1H1ca_01193	hypothetical protein	462	2244.5	10382	751.666	4.90538	1636.9	7571	542.965	4.11768	1678.77	7764	533.176	5.01107	1389.87	6428	530.451	6.46633	1091.18	5047	366.384	6.66983	2727.15	12615	887.545	8.0771	4.67808	0.488183	7.07109	0.877156	0.0257692
1H1ca_01194	Putative flagella-related protein H	765	1334.29	10213	446.558	2.91424	946.967	7248	313.919	2.38066	963.536	7376	305.905	2.87505	865.979	6631	330.468	4.02848	755.654	5786	253.666	4.61785	1746.53	13371	568.13	5.17026	2.72334	0.297417	4.60553	0.57099	0.0148668
1H1ca_01195	hypothetical protein	1875	505.364	9477	169.066	1.10332	331.248	6212	109.772	0.832476	344.431	6460	109.31	1.02735	255.522	4792	97.4378	1.18779	259.357	4864	87.0035	1.58385	470.766	8829	153.058	1.3929	0.987726	0.139717	1.38818	0.198074	0.0644969
1H1ca_01196	hypothetical protein	1611	271.112	4370	90.7344	0.592133	218.826	3528	72.5594	0.550268	235.114	3790	74.6398	0.701504	165.242	2664	63.045	0.768534	167.595	2701	56.2307	1.02365	247.955	3996	80.626	0.733736	0.61464	0.0780864	0.841974	0.158296	0.155417
1H1ca_01197	hypothetical protein	1110	268.209	2978	89.7404	0.585646	251.468	2793	83.3698	0.632251	226.483	2515	71.8856	0.675618	173.005	1921	65.9806	0.804319	222.286	2468	74.5705	1.35752	271.458	3014	88.2603	0.803212	0.631177	0.0449884	0.98835	0.319709	0.195411
1H1ca_01198	hypothetical protein	807	537.866	4343	180.012	1.17476	390.819	3155	129.535	0.982353	361.773	2921	114.838	1.07931	261.596	2112	99.7774	1.21631	243.867	1969	81.8308	1.48969	399.626	3227	129.978	1.18287	1.07882	0.09622	1.29629	0.168322	0.14731
1H1ca_01199	Chemotaxis protein CheY	363	2984.03	10837	998.593	6.51682	2220.63	8064	736.046	5.58194	2270.13	8244	720.54	6.77201	1040.22	3778	396.796	4.83704	908.231	3299	304.804	5.5488	1517.34	5511	493.479	4.49091	6.29031	0.626579	4.95891	0.539374	0.0684599
1H1ca_01200	Chemotaxis response regulator protein-glutamate methylesterase/glutamine deamidase	1053	1362.21	14348	455.774	2.97438	1056.03	11123	349.989	2.65421	943.086	9933	299.281	2.8128	534.606	5631	203.877	2.48531	451.323	4755	151.449	2.75705	827.967	8721	269.205	2.4499	2.81382	0.160125	2.56409	0.168048	0.159282
1H1ca_01201	hypothetical protein	2232	743.669	16602	248.801	1.62368	593.814	13256	196.779	1.49231	487.912	10892	154.825	1.45512	300.599	6710	114.615	1.39718	269.757	6023	90.5031	1.64756	403.175	9000	131.067	1.19278	1.52372	0.088576	1.41251	0.227781	0.513182
1H1ca_01202	hypothetical protein	621	1026.39	6376	343.434	2.24125	801.849	4983	265.864	2.01623	746.139	4636	236.853	2.22607	322.921	2006	123.155	1.50129	318.676	1980	106.935	1.94669	429.291	2667	139.597	1.2704	2.1612	0.125777	1.57279	0.343767	0.108426
1H1ca_01203	Chemoreceptor glutamine deamidase CheD	495	533.081	2640	178.396	1.16421	415.659	2058	137.753	1.04468	359.669	1781	114.153	1.07287	178.343	883	68.0091	0.829047	174.313	864	58.5401	1.06569	254.731	1262	82.8704	0.754162	1.09393	0.0625033	0.882967	0.162614	0.17087
1H1ca_01204	Vitamin B12 import ATP-binding protein BtuD	1782	773.256	13782	258.697	1.68825	607.508	10828	201.327	1.5268	419.559	7478	133.139	1.25131	261.763	4665	99.8058	1.21666	184.714	3292	61.9579	1.12791	440.411	7849	143.17	1.30292	1.4888	0.220958	1.21583	0.0875053	0.184946
1H1ca_01205	hypothetical protein	333	1843.93	6178	620.568	4.04983	1425.14	4774	475.006	3.6023	1107.05	3707	353.188	3.31944	359.712	1204	137.846	1.68037	271.42	909	91.5513	1.66664	662.213	2216	216.307	1.9685	3.65722	0.368331	1.77184	0.170452	0.0150975
1H1ca_01206	hypothetical protein	1920	584.268	11219	195.452	1.27552	554.908	10655	183.871	1.39442	340.974	6548	108.202	1.01694	171.747	3298	65.4879	0.798313	131.299	2521	44.0369	0.801669	347.985	6682	113.123	1.02947	1.22897	0.193005	0.876486	0.132503	0.0798346
1H1ca_01207	Protein pelota	1026	325.179	3338	108.824	0.710186	301.058	3090	99.7866	0.756751	177.336	1820	56.2796	0.528945	87.3665	897	33.3316	0.40632	74.9259	769	25.1376	0.457617	181.927	1867	59.1483	0.538279	0.6653	0.120358	0.467405	0.0665216	0.0882893
1H1ca_01208	Putative FKBP-type peptidyl-prolyl cis-trans isomerase	705	1620.36	11434	542.494	3.54032	1538.11	10852	510.013	3.86778	935.919	6604	297.197	2.79322	279.192	1971	106.588	1.29934	215.024	1517	72.1674	1.31377	637.996	4502	207.569	1.88898	3.40047	0.550783	1.50069	0.33634	0.0145878
1H1ca_01209	hypothetical protein	531	373.075	1984	124.978	0.815606	339.354	1804	112.565	0.853658	266.426	1416	84.6049	0.795161	146.162	777	55.7877	0.680065	116.079	617	38.9704	0.709436	240.051	1276	78.1091	0.710831	0.821482	0.0296845	0.700111	0.017374	0.00880222
1H1ca_01210	hypothetical protein	669	637.869	4268	213.395	1.39262	524.883	3512	173.936	1.31908	472.109	3159	149.813	1.40802	240.931	1612	91.8651	1.11986	163.951	1097	54.9952	1.00116	387.83	2595	126.083	1.14742	1.37325	0.0475418	1.08948	0.0777176	0.0124809
1H1ca_01211	tRNA-2-methylthio-N(6)-dimethylallyladenosine synthase	1128	351.931	3971	117.754	0.768465	275.254	3106	91.2333	0.691885	234.384	2645	74.395	0.699203	208.016	2347	79.326	0.967003	181.507	2048	60.8927	1.10852	298.45	3368	97.0528	0.883228	0.719858	0.0422706	0.986251	0.113873	0.0628391
1H1ca_01212	hypothetical protein	411	649.158	2671	217.379	1.41862	532.947	2192	176.709	1.34011	576.645	2371	183.028	1.72019	374.414	1540	142.853	1.74142	451.876	1859	151.699	2.7616	626.197	2577	203.806	1.85474	1.49298	0.200646	2.11925	0.559168	0.209404
1H1ca_01213	Proteasome-activating nucleotidase 1	1182	4275.94	50545	1430.36	9.33456	3718.53	43960	1232.26	9.34505	3232.23	38208	1025.57	9.63881	1588	18773	605.519	7.38142	1455.47	17209	488.296	8.88917	3217.81	38037	1046.01	9.51917	9.43955	0.172636	8.59659	1.0985	0.319596
1H1ca_01214	hypothetical protein	474	1038.72	4929	347.83	2.26994	857.175	4068	284.357	2.15647	751.852	3567	238.755	2.24394	390.732	1854	149.123	1.81784	398.177	1889	133.659	2.43319	805.359	3822	262.094	2.38519	2.22347	0.0594645	2.21207	0.34226	0.959855
1H1ca_01215	Proteasome-activating nucleotidase	1245	2112.43	26303	706.679	4.61179	1802.27	22442	597.246	4.52933	1679.78	20916	533.011	5.00952	912.133	11358	347.812	4.23991	664.406	8273	222.863	4.05711	1227.93	15292	399.246	3.63333	4.71692	0.256741	3.97678	0.311164	0.0501794
1H1ca_01216	hypothetical protein	522	737.088	3849	246.64	1.60957	771.81	4030	255.797	1.93989	662.962	3462	210.418	1.97762	485.858	2537	185.294	2.25878	466.751	2437	156.578	2.85042	540.483	2822	175.724	1.59918	1.84237	0.202457	2.23612	0.625926	0.408782
1H1ca_01217	Triosephosphate isomerase	669	600.423	4019	200.945	1.31137	482.148	3227	159.821	1.21203	406.132	2718	128.899	1.21146	273.44	1830	104.289	1.2713	208.187	1394	69.8846	1.27221	419.133	2805	136.286	1.24027	1.24497	0.0575369	1.26126	0.0181845	0.685967
1H1ca_01218	hypothetical protein	558	487.912	2724	163.29	1.06563	459.788	2567	152.424	1.15593	313.443	1750	99.5018	0.93517	204.575	1142	78.0268	0.951165	121.638	679	40.8113	0.742949	383.048	2139	124.601	1.13393	1.05225	0.110991	0.942682	0.195629	0.46076
1H1ca_01219	hypothetical protein	471	190283	896338	63655.7	415.417	201300	948264	66706.7	505.883	144837	682261	45957.5	431.933	297436	1401102	113412	1382.52	246552	1161397	82699.8	1505.51	190031	895140	61775.4	562.186	451.081	48.1719	1150.07	512.825	0.143139
1H1ca_01220	Protein	558	553.009	3087	185.05	1.20764	501.977	2803	166.437	1.26221	448.798	2505	142.43	1.33863	269.597	1505	102.829	1.25351	238.099	1329	79.8795	1.45417	493.247	2754	160.426	1.45996	1.2695	0.0657854	1.38921	0.117559	0.221399
1H1ca_01221	tRNA-guanine(15) transglycosylase	1446	315.316	4560	105.483	0.688382	321.594	4651	106.571	0.808202	217.317	3144	68.9829	0.648337	177.804	2573	67.8396	0.826981	131.118	1896	43.9759	0.800559	352.19	5094	114.508	1.04208	0.71498	0.0831806	0.889873	0.132475	0.148211
1H1ca_01222	hypothetical protein	1635	200.114	3273	66.9598	0.43698	200.563	3282	66.5092	0.504385	134.98	2208	42.8458	0.402687	82.4018	1348	31.4329	0.383175	72.622	1188	24.3693	0.443631	172.113	2815	55.9636	0.509296	0.448021	0.0517385	0.445367	0.0630788	0.958611
1H1ca_01223	Sulfide dehydrogenase subunit beta	840	367.658	3090	123.045	0.802994	407.986	3430	135.293	1.02602	245.904	2067	78.0707	0.733749	156.343	1314	59.6386	0.727009	123.623	1039	41.484	0.755195	276.794	2326	90.0069	0.819107	0.854262	0.152727	0.767104	0.04719	0.444655
1H1ca_01224	Sulfide dehydrogenase subunit alpha	1344	347.022	4665	116.102	0.75768	316.369	4254	104.872	0.795316	184.264	2477	58.4728	0.549558	113.658	1528	43.3447	0.528382	93.9435	1263	31.5173	0.573756	218.299	2935	70.983	0.64598	0.700858	0.132373	0.582706	0.0593077	0.293738
1H1ca_01225	hypothetical protein	861	331.722	2857	110.992	0.724337	247.935	2136	82.1976	0.623361	241.782	2083	76.7561	0.721394	198.066	1706	75.5418	0.920873	187	1612	62.7923	1.1431	292.388	2518	95.06	0.865093	0.689703	0.057473	0.976356	0.147075	0.0880021
1H1ca_01226	hypothetical protein	1047	801.192	8403	268.456	1.75195	582.877	6112	193.418	1.46682	641.846	6731	203.967	1.91699	626.335	6571	239.274	2.91681	441.722	4633	148.409	2.70171	767.836	8053	250.009	2.27521	1.71193	0.227739	2.63124	0.326555	0.0280181
1H1ca_01227	manganese-dependent inorganic pyrophosphatase	1620	831.021	13466	278.041	1.8145	636.201	10308	210.824	1.59882	480.896	7793	152.622	1.43442	244.897	3969	93.4067	1.13865	157.133	2546	52.7094	0.959548	410.083	6645	133.329	1.21336	1.61593	0.190639	1.10385	0.130436	0.0311551
1H1ca_01228	hypothetical protein	1239	314.001	3893	105.099	0.685877	251.285	3115	83.3005	0.631725	206.099	2556	65.451	0.615143	98.5149	1221	37.5713	0.458003	68.4229	848	22.9546	0.417877	164.256	2036	53.4136	0.48609	0.644254	0.0370023	0.45399	0.0342833	0.0072888
1H1ca_01229	hypothetical protein	222	82.8243	184	27.7237	0.180925	59.4595	132	19.7007	0.149404	42.2027	94	13.4339	0.126259	49.036	109	18.7191	0.22819	42.7883	95	14.3521	0.261273	76.509	170	24.8909	0.226519	0.152197	0.0274422	0.238661	0.0196003	0.0212312
1H1ca_01230	Beta-ribofuranosylaminobenzene 5'-phosphate synthase	1077	267.848	2885	89.6017	0.584741	225.884	2433	74.8492	0.567633	195.345	2104	61.9808	0.582528	196.277	2114	74.8344	0.912249	157.559	1697	52.8458	0.962031	231.45	2493	75.2405	0.684726	0.578306	0.00930941	0.853002	0.147842	0.0847895
1H1ca_01231	hypothetical protein	1032	204.535	2111	68.4218	0.446521	221.504	2287	73.4256	0.556837	155.508	1605	49.3426	0.463748	151.351	1562	57.7049	0.703436	121.312	1252	40.6883	0.74071	227.109	2344	73.8283	0.671874	0.489039	0.0593426	0.70534	0.0344574	0.0120745
1H1ca_01232	hypothetical protein	1299	594.989	7729	199.022	1.29882	457.538	5944	151.611	1.14977	416.304	5408	132.085	1.24141	267.817	3479	102.107	1.24471	221.486	2878	74.3064	1.35271	445.315	5786	144.782	1.31759	1.23001	0.0751897	1.305	0.0550877	0.257742
1H1ca_01233	hypothetical protein	495	329.913	1634	110.416	0.720576	245.76	1217	81.4604	0.617771	206.958	1025	65.697	0.617455	137.487	681	52.451	0.63939	132.283	656	44.4471	0.809137	251.172	1244	81.6884	0.743405	0.65194	0.0594568	0.730644	0.0855898	0.282054
1H1ca_01234	hypothetical protein	699	443.817	3103	148.488	0.969032	373.97	2615	123.953	0.940018	310.267	2170	98.4939	0.925697	166.097	1162	63.3783	0.772597	134.604	941	45.1499	0.821931	232.489	1626	75.6116	0.688103	0.944924	0.0220919	0.760877	0.0676794	0.0464314
1H1ca_01235	D-inositol-3-phosphate glycosyltransferase	981	408.132	4005	136.559	0.891183	352.856	3463	116.962	0.887003	297.16	2916	94.3073	0.886349	127.814	1254	48.7349	0.59409	96.2202	944	32.2736	0.587524	198.384	1948	64.5454	0.587395	0.888186	0.00263539	0.58967	0.00382856	1.60153e-06
1H1ca_01236	hypothetical protein	1314	468.143	6153	156.631	1.02217	408.84	5375	135.533	1.02784	307.228	4038	97.4985	0.916342	155.071	2040	59.1898	0.721538	139.932	1840	46.9642	0.854959	296.112	3892	96.277	0.876168	0.988793	0.0628081	0.817555	0.0838269	0.0661058
1H1ca_01237	DNA mismatch repair protein MutL	1773	238.655	4238	79.9536	0.521777	211.17	3748	70.0409	0.531169	196.278	3487	62.3979	0.586448	181.425	3224	69.3263	0.845104	130.955	2326	43.9993	0.800985	219.184	3892	71.3525	0.649343	0.546469	0.0349389	0.765144	0.102684	0.0731275
1H1ca_01238	DNA mismatch repair protein MutS	2595	208.939	5423	69.9018	0.456179	200.611	5207	66.4831	0.504187	173.151	4495	54.9565	0.51651	124.525	3232	47.4838	0.578839	87.5842	2273	29.377	0.534793	156.499	4062	50.8801	0.463034	0.492296	0.0318693	0.525555	0.0584525	0.450534
1H1ca_01239	hypothetical protein	1395	331.607	4626	110.922	0.723877	267.94	3738	88.7822	0.673297	277.334	3869	87.9937	0.827011	348.67	4865	132.96	1.62081	292.33	4079	98.0673	1.78527	577.172	8052	187.618	1.70742	0.741401	0.0783379	1.7045	0.0822657	0.000684992
1H1ca_01240	4-hydroxybutyrate--CoA ligase 1	1644	599.8	9863	200.675	1.30961	507.445	8345	168.184	1.27546	362.26	5958	114.981	1.08065	241.3	3968	92.0199	1.12174	165.984	2730	55.6936	1.01387	433.948	7138	141.13	1.28435	1.22192	0.123527	1.13999	0.13616	0.496435
1H1ca_01241	hypothetical protein	330	301.624	996	100.956	0.658838	299.724	990	99.399	0.753811	311.667	1029	98.9301	0.929797	168.988	558	64.4662	0.785858	128.727	425	43.1936	0.786318	252.858	835	82.2466	0.748485	0.780821	0.137476	0.773554	0.0217115	0.936179
1H1ca_01242	hypothetical protein	210	561.724	1180	187.953	1.22658	641.819	1349	212.84	1.61411	850.138	1786	269.829	2.536	524.262	1101	199.885	2.43664	243.257	511	81.6105	1.48568	536.024	1126	174.287	1.58609	1.79224	0.672621	1.83614	0.52247	0.934492
1H1ca_01243	hypothetical protein	1518	216.718	3290	72.4954	0.473105	204.075	3098	67.6193	0.512804	180.046	2734	57.1418	0.537049	103.748	1575	39.5567	0.482206	81.025	1230	27.1755	0.494716	159.32	2419	51.7976	0.471384	0.507657	0.032275	0.482768	0.0116764	0.335967
1H1ca_01244	Alpha-ketoglutarate semialdehyde dehydrogenase	1425	314.589	4486	105.3	0.687191	307.512	4383	101.91	0.772856	258.437	3683	82	0.770679	251.637	3586	95.9416	1.16955	264.061	3763	88.5654	1.61229	513.452	7318	166.925	1.5191	0.743581	0.048832	1.43365	0.233412	0.0375765
1H1ca_01245	Adaptive-response sensory-kinase SasA	1878	230.6	4333	77.1755	0.503647	196.114	3686	65.031	0.493175	178.562	3356	56.6961	0.53286	147.172	2766	56.1524	0.684511	137.74	2588	46.2182	0.841379	192.812	3623	62.7073	0.570667	0.509898	0.0205645	0.698852	0.135924	0.140252
1H1ca_01246	Cation/acetate symporter ActP	1521	754.853	11483	252.53	1.64801	643.577	9791	213.284	1.61748	505.223	7686	160.324	1.50681	549.694	8363	209.626	2.55539	482.958	7347	162.004	2.9492	714.377	10869	232.277	2.11383	1.59078	0.0743113	2.53947	0.41791	0.060715
1H1ca_01247	hypothetical protein	501	1486.1	7456	497.799	3.24864	1351.68	6782	448.519	3.40143	909.237	4563	288.961	2.71581	865.517	4349	330.951	4.03437	570.511	2867	191.926	3.49392	1416.04	7109	461.228	4.19741	3.12199	0.359952	3.90857	0.368228	0.0772735
1H1ca_01248	3D-(3,5/4)-trihydroxycyclohexane-1,2-dione hydrolase	1674	2752.69	46091	920.973	6.01027	2228.82	37322	738.704	5.6021	1515.07	25369	480.812	4.51892	926.734	15518	353.421	4.30828	695.378	11645	233.308	4.24724	2188.42	36643	711.51	6.47509	5.37715	0.770778	5.01021	1.26899	0.697476
1H1ca_01249	(R)-citramalate synthase CimA	1503	5083.54	76473	1701.9	11.1066	4270.55	64263	1416.65	10.7434	3289.51	49516	1045.23	9.82366	2262.43	34052	863.764	10.5295	1357.7	20435	455.995	8.30116	3978.67	59860	1294.56	11.7812	10.558	0.661422	10.2039	1.76269	0.775547
1H1ca_01250	hypothetical protein	633	1229.28	7788	411.536	2.68569	791.123	5012	262.342	1.98952	803.654	5092	255.218	2.39867	853.978	5411	325.901	3.97281	927.378	5874	311.225	5.6657	1051.08	6658	341.889	3.11136	2.35798	0.349895	4.24996	1.29953	0.135267
1H1ca_01251	Bifunctional purine biosynthesis protein PurH	1485	826.789	12278	276.559	1.80482	704.614	10464	233.471	1.77057	563.906	8374	178.91	1.68149	289.473	4299	110.37	1.34544	202.962	3014	68.0709	1.2392	486.483	7226	158.167	1.4394	1.75231	0.0636865	1.34135	0.100165	0.00928653
1H1ca_01252	Protein GrpE	522	3468.85	18123	1161.3	7.57867	3528.44	18435	1170.13	8.87389	2242.46	11717	712.152	6.69318	671.933	3511	256.432	3.12597	466.18	2436	156.513	2.84925	927.95	4848	301.882	2.74728	7.71531	1.09674	2.9075	0.19595	0.0174327
1H1ca_01253	Chaperone protein DnaK	1830	3536.92	64738	1183.3	7.72221	3416.69	62541	1132.33	8.58727	2150.17	39357	682.335	6.41294	871.667	15955	332.397	4.052	530.546	9710	177.956	3.2396	1098.69	20111	357.214	3.25082	7.57421	1.09471	3.51414	0.465836	0.0274485
1H1ca_01254	Chaperone protein DnaJ	1134	1870.28	21219	625.89	4.08456	2137.34	24249	708.503	5.37307	1161.13	13174	368.58	3.46411	494.818	5614	188.743	2.30082	337.556	3830	113.274	2.0621	598.796	6794	194.741	1.77224	4.30728	0.973757	2.04505	0.264703	0.0603794
1H1ca_01255	tRNA (guanine(10)-N2)-dimethyltransferase	957	787.297	7539	263.504	1.71963	818.517	7837	271.331	2.05769	706.893	6769	224.409	2.10911	696.754	6671	265.761	3.23969	431.177	4128	144.668	2.63361	851.334	8152	276.884	2.51978	1.96216	0.211565	2.79769	0.386987	0.0463809
1H1ca_01256	hypothetical protein	1134	747.794	8483	250.22	1.63294	605.996	6875	200.873	1.52336	476.836	5410	151.36	1.42256	350.127	3973	133.573	1.62828	174.351	1978	58.5003	1.06497	872.624	9900	283.771	2.58245	1.5263	0.10524	1.75857	0.767086	0.655135
1H1ca_01257	5S ribosomal RNA	116	4.3103	5	1.4418	0.00940919	2.569	3	0.8569	0.00649847	0	0	0	0	17.2069	20	6.5733	0.0801301	1.7241	2	0.5783	0.0105277	16.3017	19	5.324	0.048451	0.00530263	0.00481735	0.0463696	0.0348479	0.180551
1H1ca_01258	tRNA-Cys(gca)	72	0	0	0	0	0	0	0	0	0	0	0	0	0	0	0	0	0	0	0	0	0	0	0	0	0	0	0	0
1H1ca_01259	23S ribosomal RNA	2917	67.3853	1968	22.567	0.147272	96.5759	2820	32.0312	0.242915	150.885	4406	47.922	0.450396	108.163	3157	41.262	0.502994	147.119	4294	49.3708	0.89877	123.251	3597	40.082	0.364766	0.280196	0.154961	0.588843	0.27716	0.190857
1H1ca_01260	hypothetical protein	123	0	0	0	0	0	0	0	0	0	0	0	0	0	0	0	0	0	0	0	0	0	0	0	0	0	0	0	0
1H1ca_01261	tRNA-Ala(tgc)	74	0	0	0	0	0	0	0	0	0	0	0	0	0	0	0	0	0	0	0	0	0	0	0	0	0	0	0	0
1H1ca_01262	16S ribosomal RNA	1466	16.3711	240	5.476	0.0357364	30.0136	440	9.9444	0.0754153	21.4202	314	6.7955	0.0638677	26.1276	383	9.9604	0.12142	29.6057	434	9.9289	0.180751	37.7906	554	12.2835	0.111786	0.0583401	0.0204084	0.137985	0.0373477	0.0478036
1H1ca_01263	hypothetical protein	441	166.077	733	55.597	0.362826	140.948	622	46.7318	0.3544	122.066	539	38.7773	0.364449	66.576	294	25.4168	0.309837	64.102	283	21.5225	0.391806	127.349	562	41.4231	0.376971	0.360561	0.00539699	0.359538	0.0436769	0.971528
1H1ca_01264	hypothetical protein	924	711.182	6572	237.909	1.5526	528.994	4889	175.311	1.3295	459.046	4242	145.655	1.36894	350.735	3241	133.727	1.63016	293.265	2710	98.3653	1.79069	686.429	6343	223.135	2.03064	1.41703	0.119085	1.81716	0.201547	0.0595186
1H1ca_01265	hypothetical protein	1206	328.981	3969	110.083	0.718401	199.623	2408	66.1561	0.501707	261.13	3150	82.8686	0.778842	101.619	1226	38.7574	0.472462	57.6973	696	19.3556	0.352359	178.046	2148	57.8938	0.526862	0.666323	0.145727	0.450561	0.0892894	0.116621
1H1ca_01266	hypothetical protein	192	536.896	1031	179.615	1.17217	514.979	989	170.669	1.2943	627.417	1205	199.119	1.87142	226.427	435	86.3773	1.05296	230.682	443	77.3833	1.40872	439.359	844	142.885	1.30032	1.44598	0.373473	1.254	0.182349	0.507612
1H1ca_01267	DEAD-box ATP-dependent RNA helicase CshA	1581	1279.03	20231	428.027	2.79331	1122.71	17760	372.196	2.82262	748.888	11848	237.761	2.2346	280.786	4441	107.093	1.30549	256.769	4062	86.1693	1.56867	539.101	8528	175.332	1.59561	2.61687	0.331376	1.48992	0.16029	0.0337734
1H1ca_01268	hypothetical protein	1272	1032.47	13136	345.432	2.25429	964.556	12271	319.635	2.42401	854.891	10876	271.274	2.54958	1144.13	14555	436.251	5.31801	560.911	7138	188.206	3.4262	1227.65	15617	399.076	3.63179	2.40931	0.148165	4.12533	1.03799	0.105176
1H1ca_01269	Acetyl-coenzyme A synthetase	1893	2014.51	38140	673.932	4.39808	1564.35	29623	518.489	3.93206	1554.76	29435	493.333	4.6366	1820.91	34473	694.289	8.46355	877.798	16620	294.459	5.36048	1834.92	34740	596.519	5.42862	4.32229	0.358354	6.41755	1.77221	0.182533
1H1ca_01270	hypothetical protein	1431	131.628	1886	44.0847	0.287697	106.254	1522	35.24	0.267249	91.6338	1313	29.1107	0.273598	71.4116	1023	27.2551	0.332246	53.9203	772	18.0935	0.329383	121.573	1741	39.5462	0.35989	0.276184	0.0104698	0.340506	0.0168476	0.0111578
1H1ca_01271	hypothetical protein	810	358.556	2910	120.169	0.784226	292.176	2371	96.9856	0.735509	291.986	2369	92.7912	0.8721	207.505	1684	79.2627	0.966231	148.122	1202	49.7696	0.90603	289.663	2349	94.2634	0.857843	0.797285	0.0692229	0.910035	0.0543047	0.11308
1H1ca_01272	L-carnitine/gamma-butyrobetaine antiporter	1509	125.477	1894	41.9833	0.273983	106.419	1607	35.2848	0.267589	87.3897	1319	27.7321	0.260641	55.9768	845	21.3491	0.260251	46.3095	699	15.5358	0.282821	92.829	1401	30.1783	0.274637	0.267407	0.0066765	0.27257	0.0114265	0.547629
1H1ca_01273	hypothetical protein	4197	253.657	10646	84.8464	0.553708	218.153	9156	72.2816	0.548161	195.449	8203	62.0098	0.582801	111.961	4699	42.6853	0.520344	87.918	3690	29.4871	0.536798	184.721	7754	60.0526	0.546508	0.561561	0.0186027	0.53455	0.0132262	0.132803
1H1ca_01274	hypothetical protein	1464	358.911	5255	120.065	0.783547	300.566	4401	99.6027	0.755356	283.887	4157	90.0878	0.846692	246.786	3613	94.0889	1.14697	130.238	1907	43.6872	0.795303	314.949	4611	102.376	0.931675	0.795205	0.046767	0.957981	0.177301	0.263986
1H1ca_01275	Putative multidrug resistance protein MdtD	1488	234.938	3496	78.5877	0.512863	182.044	2709	60.3208	0.457454	175.244	2608	55.6073	0.522626	97.0222	1444	36.9978	0.451012	68.5464	1020	22.9902	0.418525	154.564	2300	50.2424	0.457231	0.497652	0.0351522	0.442256	0.0207855	0.100348
1H1ca_01276	hypothetical protein	306	878.376	2692	294.266	1.92038	606.497	1859	201.288	1.52651	635.693	1948	201.974	1.89825	859.536	2634	328.175	4.00054	792.52	2430	266.336	4.84851	1569.82	4812	511.151	4.65173	1.78173	0.221305	4.50026	0.443815	0.0109119
1H1ca_01277	hypothetical protein	672	559.153	3758	187.057	1.22073	474.275	3188	157.185	1.19204	320.704	2156	101.79	0.956678	298.601	2007	113.865	1.38804	170.912	1149	57.345	1.04394	478.662	3218	155.655	1.41653	1.12316	0.144891	1.28284	0.207384	0.354225
1H1ca_01278	hypothetical protein	180	226.35	408	75.8182	0.49479	195.606	353	64.9775	0.492769	182.622	329	57.9896	0.545017	180.3	325	68.8371	0.839141	103.728	187	34.8429	0.634297	232.9	420	75.8441	0.690219	0.510863	0.0295956	0.721219	0.105882	0.0802437
1H1ca_01279	ORC1-type DNA replication protein 2	1134	410.784	4659	137.425	0.896836	423.796	4807	140.45	1.06513	335.298	3803	106.4	1	532.859	6045	203.233	2.47746	288.681	3276	96.8892	1.76382	521.593	5917	169.603	1.54347	0.98733	0.0848484	1.92825	0.488224	0.0813352
1H1ca_01280	hypothetical protein	276	322.489	892	108.104	0.705487	248.707	688	82.5924	0.626355	186.362	515	59.2005	0.556397	167.5	463	63.9563	0.779643	94.4674	261	31.7158	0.57737	242.754	671	79.0239	0.719156	0.629419	0.074601	0.692056	0.103824	0.458447
1H1ca_01281	hypothetical protein	708	241.301	1709	80.7411	0.526916	190.318	1348	63.0838	0.478408	168.555	1194	53.5054	0.502872	143.874	1019	54.8722	0.668905	93.6172	663	31.4069	0.571747	224.109	1588	72.9059	0.66348	0.502737	0.0242612	0.634711	0.0545958	0.0620228
1H1ca_01282	hypothetical protein	702	258.029	1813	86.3867	0.56376	239.826	1685	79.5287	0.603121	266.912	1875	84.7405	0.796436	319.449	2245	121.924	1.48629	206.132	1448	69.1793	1.25937	423.657	2976	137.797	1.25402	0.654444	0.124532	1.33323	0.132581	0.00751353
1H1ca_01283	hypothetical protein	327	251.321	822	84.0834	0.548728	184.385	603	61.0985	0.463352	225.618	738	71.6037	0.672969	371.783	1216	141.774	1.72826	350.33	1146	117.539	2.13974	549.413	1797	178.626	1.62559	0.561688	0.105406	1.8312	0.272091	0.0171581
1H1ca_01284	Copper-exporting P-type ATPase B	2211	195.086	4315	65.2797	0.426015	166.324	3679	55.1318	0.418103	172.731	3821	54.8296	0.515317	145.093	3209	55.3341	0.674536	107.222	2374	36.0111	0.655564	208.034	4601	67.6408	0.615565	0.453149	0.0539851	0.648555	0.0301039	0.0119769
1H1ca_01285	hypothetical protein	1437	172.511	2479	57.704	0.376576	153.16	2201	50.7486	0.384862	138.202	1986	43.848	0.412106	99.92	1436	38.0986	0.464431	74.0042	1064	24.833	0.452072	217.878	3131	70.8225	0.64452	0.391185	0.0185852	0.520341	0.107719	0.17732
1H1ca_01286	hypothetical protein	282	245.56	693	82.1997	0.536435	188.156	531	62.3888	0.473137	172.872	488	54.9032	0.516009	124.39	351	47.4537	0.578472	77.2482	218	25.927	0.471988	217.269	613	70.6572	0.643015	0.508532	0.0323113	0.564492	0.0863666	0.403476
1H1ca_01287	hypothetical protein	798	6069.35	48436	2030.26	13.2495	5311.24	42388	1759.95	13.3469	6231.88	49732	1977.24	18.5832	3899.88	31124	1486.98	18.1266	2687.54	21448	901.423	16.4099	4113.46	32827	1337.13	12.1685	15.06	3.05156	15.5684	3.06689	0.851743
1H1ca_01288	hypothetical protein	282	484.337	1367	162.146	1.05816	374.003	1056	124.073	0.940928	379.94	1073	120.719	1.13458	244.769	691	93.4202	1.13881	156.238	441	52.4486	0.9548	387.798	1095	126.215	1.14862	1.04457	0.0975443	1.08074	0.109181	0.697534
1H1ca_01289	hypothetical protein	1200	186.962	2244	62.5501	0.408202	131.077	1574	43.4595	0.329583	128.209	1539	40.6897	0.382423	50.1467	602	19.1261	0.233152	29.5742	355	9.9218	0.180621	107.318	1288	34.8883	0.317501	0.373406	0.0400825	0.243758	0.0690533	0.067155
1H1ca_01290	hypothetical protein	408	155.838	636	52.1414	0.340275	106.257	434	35.2444	0.267283	82.5343	337	26.2058	0.246296	40.3701	165	15.4183	0.187953	33.2426	136	11.1795	0.203517	60.4828	247	19.678	0.17908	0.284621	0.0493343	0.190183	0.0123705	0.0845986
1H1ca_01291	Chemotaxis response regulator protein-glutamate methylesterase	1350	380.79	5142	127.404	0.831441	292.684	3954	97.0429	0.735943	287.387	3882	91.2323	0.857449	134.013	1810	51.116	0.623116	108.015	1459	36.2465	0.659849	214.674	2901	69.8488	0.635659	0.808285	0.0639827	0.639541	0.0186717	0.0482704
1H1ca_01292	hypothetical protein	2016	288.404	5815	96.4818	0.62964	227.908	4597	75.5518	0.572962	215.943	4354	68.5212	0.643998	119.379	2407	45.5195	0.554894	94.2371	1900	31.6088	0.575422	194.18	3917	63.1551	0.574743	0.615539	0.0375636	0.568353	0.011661	0.173302
1H1ca_01293	hypothetical protein	816	69.2181	565	23.1603	0.151144	76.3309	623	25.2964	0.19184	68.7071	561	21.8122	0.205002	41.1679	336	15.6986	0.19137	22.3039	182	7.4804	0.136177	71.5564	584	23.2631	0.211706	0.182664	0.0280755	0.179751	0.039082	0.923118
1H1ca_01294	hypothetical protein	435	1345.4	5854	450.142	2.93763	1036.44	4509	343.441	2.60455	1023.47	4453	324.781	3.05246	680.402	2961	259.514	3.16354	586.025	2550	196.606	3.5791	1410.31	6136	458.502	4.1726	2.8649	0.23266	3.63841	0.507137	0.138342
1H1ca_01295	hypothetical protein	1128	0	0	0	0	0.0887	1	0.0294	0.000222961	0.0887	1	0.0281	0.000264098	0	0	0	0	0	0	0	0	0	0	0	0	0.000162353	0.000142098	0	0	0.1864
1H1ca_01296	hypothetical protein	462	712.671	3294	238.489	1.55638	729.309	3371	241.756	1.8334	712.076	3293	226.14	2.12538	590.18	2728	225.12	2.74427	347.898	1608	116.732	2.12504	757.245	3500	246.247	2.24097	1.8384	0.284514	2.37009	0.329187	0.124588
1H1ca_01297	hypothetical protein	171	96.0585	165	32.2756	0.210631	94.8713	163	31.5829	0.239515	74.6082	128	23.7488	0.223204	34.8596	60	13.3773	0.163072	27.3216	47	9.2182	0.167813	65.8889	113	21.4797	0.195476	0.224452	0.0144799	0.175454	0.017501	0.0334312
1H1ca_01298	Modification methylase MthTI	996	890.404	8871	297.92	1.94422	563.813	5618	186.889	1.41731	490.266	4885	155.608	1.46249	390.337	3889	148.864	1.81469	267.316	2663	89.6719	1.63243	534.606	5326	173.815	1.5818	1.60802	0.292077	1.67631	0.122487	0.744696
1H1ca_01299	hypothetical protein	408	270.277	1103	90.4277	0.590131	176.427	720	58.47	0.443418	160.037	653	50.7785	0.477243	117.831	481	44.9466	0.54791	91.1642	372	30.5793	0.556681	201.397	822	65.4873	0.595967	0.503603	0.0768335	0.566852	0.0255923	0.308767
1H1ca_01300	hypothetical protein	1188	330.765	3931	110.681	0.722304	264.622	3144	87.6853	0.664978	224.05	2662	71.0916	0.668156	116.981	1390	44.6077	0.543778	90.6077	1078	30.4332	0.554021	189.038	2246	61.4524	0.559247	0.685152	0.0322293	0.552349	0.00786872	0.0201748
1H1ca_01301	hypothetical protein	1464	102.436	1500	34.2717	0.223657	107.425	1573	35.5999	0.269979	72.0505	1055	22.8633	0.214881	89.1018	1305	33.9845	0.414279	35.0922	514	11.7752	0.214362	134.27	1966	43.6503	0.397239	0.236174	0.0296029	0.34196	0.110831	0.251306
1H1ca_01302	hypothetical protein	426	235.138	1002	78.6763	0.513442	133.509	569	44.2551	0.335617	159.084	678	50.4948	0.474577	189.695	810	72.4915	0.883689	133.711	570	44.8756	0.816937	317.174	1352	103.16	0.938809	0.441216	0.0934946	0.879812	0.0610281	0.00649215
1H1ca_01303	tRNA-Ala(ggc)	74	0	0	0	0	0	0	0	0	0	0	0	0	0	0	0	0	0	0	0	0	0	0	0	0	0	0	0	0
1H1ca_01304	hypothetical protein	1224	239.442	2931	80.0978	0.522718	247.841	3034	82.1287	0.622839	202.602	2480	64.2832	0.604167	297.096	3637	113.285	1.38097	155.96	1909	52.3081	0.952242	359.773	4404	116.953	1.06433	0.583246	0.0532319	1.13252	0.222351	0.0531891
1H1ca_01305	hypothetical protein	396	209.657	831	70.1927	0.458078	161.202	639	53.4646	0.405459	171.343	679	54.4003	0.511282	75.4596	299	28.7864	0.350913	57.9697	230	19.4795	0.354614	167.222	663	54.4206	0.495254	0.458277	0.052912	0.400261	0.0822878	0.379928
1H1ca_01306	hypothetical protein	207	236.633	490	79.1793	0.516724	217.304	450	72.0283	0.54624	251.57	521	79.8536	0.750506	91.2367	189	34.8099	0.424341	87.8068	182	29.488	0.536814	146.169	303	47.5792	0.432994	0.604495	0.127307	0.464716	0.0625881	0.230012
1H1ca_01307	hypothetical protein	717	345.968	2482	115.789	0.755642	282.399	2026	93.6227	0.710006	305.681	2193	97.039	0.912023	304.428	2184	116.13	1.41565	188.655	1354	63.3351	1.15298	395.46	2837	128.613	1.17044	0.792563	0.105944	1.24636	0.146873	0.0225729
1H1ca_01308	hypothetical protein	207	265.894	552	89.1979	0.582106	245.338	509	81.472	0.617859	282.502	586	89.8161	0.844139	221.85	460	84.7226	1.03279	252.082	523	84.7376	1.5426	353.575	733	115.101	1.04747	0.681373	0.142088	1.20762	0.290196	0.106046
1H1ca_01309	S-methyl-5'-thioadenosine phosphorylase	672	452.637	3043	151.467	0.988476	407.32	2739	135.047	1.02415	375.548	2525	119.212	1.12041	257.888	1735	98.4333	1.19993	168.255	1131	56.4466	1.02758	338.979	2279	110.235	1.00319	1.04436	0.0682378	1.0769	0.107238	0.687453
1H1ca_01310	5'-deoxyadenosine deaminase	1320	640.76	8460	214.379	1.39904	540.983	7143	179.295	1.35972	451.229	5958	143.203	1.3459	516.755	6822	197.038	2.40194	319.871	4223	107.298	1.95331	711.473	9397	231.399	2.10584	1.36823	0.0275898	2.15369	0.228112	0.0273601
1H1ca_01311	Small archaeal modifier protein 3	282	1561.99	4407	522.733	3.41136	1104.9	3117	366.226	2.77734	1085.2	3062	344.495	3.23775	1665.96	4700	635.419	7.74591	1479.17	4173	496.3	9.03488	2399.46	6770	780.342	7.10149	3.14218	0.327676	7.96076	0.984437	0.015105
1H1ca_01312	Tungsten-containing aldehyde ferredoxin oxidoreductase	1785	2474.57	44175	827.798	5.40221	1742.69	31111	577.48	4.37943	2001.75	35735	635.159	5.96956	2345.85	41878	894.457	10.9036	2048.3	36566	687.043	12.5073	3443.88	61481	1119.56	10.1886	5.25044	0.805875	11.1998	1.18739	0.00556469
1H1ca_01313	hypothetical protein	417	44.8321	187	15	0.09789	69.9808	292	23.2011	0.17595	45.5108	190	14.4559	0.135864	45.283	189	17.2798	0.210645	30.4388	127	10.2144	0.185948	72.5707	303	23.6185	0.21494	0.136569	0.0390335	0.203844	0.0156468	0.109301
1H1ca_01314	hypothetical protein	291	251.083	732	84.1403	0.5491	180.546	526	59.8899	0.454187	181.852	530	57.7843	0.543087	169.172	493	64.5901	0.787369	140.715	410	47.2537	0.86023	265.608	774	86.4556	0.786789	0.515462	0.0531519	0.811462	0.0422347	0.00481452
1H1ca_01315	hypothetical protein	933	358.402	3344	119.887	0.78238	297.078	2772	98.4402	0.74654	275.766	2573	87.4954	0.822328	302.548	2823	115.356	1.40622	236.12	2204	79.2273	1.44229	419.552	3915	136.394	1.24125	0.783756	0.0379119	1.36325	0.107186	0.0125886
1H1ca_01316	4-hydroxybutyrate--CoA ligase 2	1701	314.504	5351	105.225	0.686695	343.717	5847	113.891	0.863715	204.969	3487	65.0391	0.611271	115.957	1973	44.2216	0.539072	70.9424	1207	23.7984	0.433238	159.896	2720	51.9768	0.473015	0.720566	0.129582	0.481775	0.0534581	0.0982312
1H1ca_01317	Bifunctional enzyme Fae/Hps	1191	2104.77	25072	704.147	4.59526	1475.9	17583	489.15	3.70956	979.913	11677	311.062	2.92352	512.387	6104	195.395	2.38192	368.416	4389	123.594	2.24997	1309.97	15606	425.917	3.87606	3.74282	0.836426	2.83598	0.903144	0.291788
1H1ca_01318	FKBP-type peptidyl-prolyl cis-trans isomerase	432	2246.85	9707	751.601	4.90495	2341.46	10116	775.865	5.88392	1556.7	6726	493.969	4.64258	417.748	1805	159.296	1.94186	382.852	1654	128.409	2.33763	616.301	2663	200.37	1.82347	5.14386	0.654211	2.03432	0.269261	0.0168197
1H1ca_01319	hypothetical protein	291	122.206	356	40.9207	0.267049	98.512	287	32.6776	0.247817	98.1546	286	31.1817	0.293062	84.4948	246	32.2295	0.392885	46.3574	135	15.5591	0.283245	127.65	372	41.5523	0.378146	0.269311	0.0227067	0.351426	0.0595039	0.155163
1H1ca_01320	hypothetical protein	213	101.254	216	33.9203	0.221364	85.7793	183	28.4664	0.21588	57.7371	123	18.3211	0.172191	45.0469	96	17.1832	0.209467	46.8826	100	15.7458	0.286644	102.282	218	33.2677	0.302752	0.203147	0.0269486	0.266288	0.049863	0.149238
1H1ca_01321	hypothetical protein	1104	259.344	2867	86.865	0.566881	239.583	2646	79.4112	0.60223	178.649	1973	56.7002	0.532898	123.051	1359	46.9312	0.572103	96.1658	1062	32.2627	0.587326	207.479	2291	67.453	0.613856	0.567341	0.0346681	0.591095	0.0211301	0.385516
1H1ca_01322	hypothetical protein	981	546.756	5366	182.965	1.19403	558.669	5485	185.254	1.40491	435.824	4282	138.486	1.30156	295.036	2897	112.588	1.37247	267.172	2623	89.6755	1.6325	462.704	4542	150.495	1.36958	1.30018	0.105433	1.45818	0.150966	0.233911
1H1ca_01323	hypothetical protein	492	840.496	4141	281.531	1.83727	705.947	3477	234.153	1.77575	595.268	2932	189.071	1.77699	386.5	1903	147.464	1.79762	281.904	1389	94.6851	1.72369	628.624	3097	204.607	1.86203	1.79669	0.0351943	1.79445	0.0692217	0.964714
1H1ca_01324	hypothetical protein	714	1060.03	7576	354.918	2.31619	919.155	6571	304.926	2.31246	906.177	6475	287.719	2.70413	1027.09	7341	391.984	4.77838	1190.65	8511	399.786	7.27789	2006.62	14342	652.915	5.94185	2.44428	0.225045	5.99938	1.25075	0.0400528
1H1ca_01325	NAD kinase	822	508.695	4182	170.176	1.11057	535.686	4405	177.556	1.34653	437.178	3595	138.757	1.30411	428.886	3526	163.539	1.99358	336.337	2765	112.815	2.05375	522.016	4292	169.72	1.54454	1.25374	0.125771	1.86395	0.278256	0.0742903
1H1ca_01326	Fructose-1,6-bisphosphatase/inositol-1-monophosphatase	786	516.781	4064	172.949	1.12866	694.253	5458	230.076	1.74483	617.855	4857	196.053	1.8426	482.046	3790	183.835	2.24099	340.135	2674	114.099	2.07712	581.793	4574	189.155	1.72141	1.57204	0.387052	2.01317	0.26563	0.202085
1H1ca_01327	Translation initiation factor 5A	381	3189.74	12179	1069.23	6.97782	2223.98	8487	738.057	5.5972	1644.34	6275	522.535	4.91106	534.218	2038	203.935	2.48601	415.688	1586	139.612	2.54157	970.638	3703	315.918	2.87501	5.82875	1.05274	2.63419	0.210391	0.0356447
1H1ca_01328	N(1)-aminopropylagmatine ureohydrolase	861	756.43	6514	253.064	1.6515	685.805	5906	227.275	1.72358	517.253	4454	164.125	1.54253	187.673	1616	71.5566	0.872292	126.827	1092	42.5367	0.774359	346.88	2987	112.766	1.02622	1.63922	0.091153	0.890958	0.126966	0.00367464
1H1ca_01329	hypothetical protein	630	1595.54	10056	533.913	3.48432	1227.9	7739	407.01	3.08664	1487.26	9374	472.075	4.43681	898.7	5664	342.763	4.17837	795.043	5011	266.765	4.85632	1161.16	7320	377.673	3.43701	3.66929	0.693813	4.15723	0.70989	0.457103
1H1ca_01330	hypothetical protein	1179	254.136	2997	85.0274	0.554889	276.88	3265	91.7551	0.695842	255.762	3016	81.1605	0.762789	349.867	4125	133.39	1.62605	251.381	2964	84.3158	1.53493	317.925	3753	103.469	0.941618	0.671178	0.106115	1.36753	0.371655	0.0891698
1H1ca_01331	G/T mismatches repair enzyme	645	196.071	1265	65.602	0.428119	257.416	1662	85.3753	0.64746	150.665	972	47.8116	0.449358	94.245	608	35.9381	0.438094	64.7721	418	21.7351	0.395676	166.938	1077	54.2752	0.493931	0.508316	0.120969	0.442567	0.0492798	0.475226
1H1ca_01332	tRNA-Pro(tgg)	75	0	0	0	0	0	0	0	0	0	0	0	0	0	0	0	0	0	0	0	0	0	0	0	0	0	0	0	0
1H1ca_01333	Uridylate kinase	705	693.362	4889	231.962	1.51378	680.658	4799	225.54	1.71042	536.169	3781	170.155	1.5992	296.296	2089	112.969	1.37713	209.487	1477	70.2645	1.27913	501.271	3535	162.984	1.48324	1.60782	0.0985819	1.37983	0.10208	0.0688408
1H1ca_01334	hypothetical protein	1005	300.448	3020	100.514	0.655955	337.695	3395	111.927	0.848819	315.148	3168	100.011	0.939952	395.224	3973	150.718	1.83728	275.584	2771	92.473	1.68342	503.111	5058	163.59	1.48875	0.814914	0.144994	1.66982	0.174663	0.0073207
1H1ca_01335	hypothetical protein	486	714.304	3473	239.031	1.55992	772.317	3756	256.065	1.94192	716.745	3489	227.767	2.14068	547.971	2664	208.982	2.54755	465.428	2263	156.168	2.84296	901.113	4381	293.01	2.66653	1.88085	0.295137	2.68568	0.148637	0.0518611
1H1ca_01336	hypothetical protein	675	1698.95	11470	568.389	3.70931	1444.94	9755	478.833	3.63132	1540.41	10400	488.829	4.59427	743.092	5017	283.369	3.45433	816.993	5516	274.072	4.98935	1285.66	8680	417.986	3.80387	3.97833	0.534842	4.08252	0.804549	0.863744
1H1ca_01337	hypothetical protein	786	160.352	1261	53.6635	0.350208	137.108	1079	45.4841	0.344937	127.429	1002	40.4457	0.38013	166.061	1306	63.3479	0.772226	107.964	849	36.2268	0.65949	235.627	1853	76.6299	0.69737	0.358428	0.0189788	0.709695	0.0573696	0.00972077
1H1ca_01338	UvrABC system protein A	2805	589.919	16548	197.333	1.28779	585.306	16421	193.967	1.47099	481.536	13509	152.798	1.43607	140.004	3928	53.3888	0.650822	118.549	3326	39.768	0.723956	292.031	8192	94.9297	0.863907	1.39829	0.0972492	0.746229	0.108274	0.00445097
1H1ca_01339	UvrABC system protein C	1551	236.184	3664	79.0187	0.515676	257.538	3995	85.3426	0.647212	214.22	3323	67.9744	0.638859	70.7202	1097	26.9654	0.328715	44.227	686	14.834	0.270045	117.457	1822	38.184	0.347493	0.600587	0.0736419	0.315418	0.0403998	0.00981275
1H1ca_01340	UvrABC system protein B	1926	292.914	5642	97.9857	0.639455	278.687	5370	92.3802	0.700583	233.166	4491	73.9799	0.695302	139.392	2685	53.1496	0.647906	105.776	2040	35.5237	0.646691	204.398	3937	66.4438	0.604671	0.678452	0.0338616	0.63309	0.0246183	0.157199
1H1ca_01341	hypothetical protein	315	280.597	884	93.8702	0.612597	266.003	838	88.1443	0.668459	256.137	807	81.2812	0.763923	172.994	545	65.9626	0.8041	119.971	378	40.2463	0.732663	205.349	648	66.8667	0.60852	0.681665	0.0765148	0.715094	0.0989665	0.674975
1H1ca_01342	hypothetical protein	867	243.096	2108	81.3275	0.530743	198.32	1720	65.731	0.498484	157.652	1367	50.0238	0.47015	114.518	993	43.6658	0.532297	83.6101	725	28.0455	0.510554	178.063	1544	57.886	0.526791	0.499797	0.0303248	0.523214	0.011304	0.336764
1H1ca_01343	hypothetical protein	1164	115.454	1344	38.6218	0.252046	121.296	1412	40.1923	0.304806	96.2947	1121	30.5548	0.28717	74.3943	866	28.3646	0.345771	45.1864	526	15.1557	0.275902	104.03	1211	33.8171	0.307752	0.281343	0.0268553	0.309808	0.0349801	0.345026
1H1ca_01344	hypothetical protein	426	872.545	3729	292.798	1.9108	683.361	2918	226.953	1.72114	776.66	3316	246.963	2.32109	461.089	1969	176.217	2.14813	333.42	1425	112.189	2.04234	546.284	2333	178.012	1.62	1.98436	0.306652	1.93682	0.279428	0.855368
1H1ca_01345	hypothetical protein	762	802.673	6118	268.56	1.75262	677.542	5165	224.583	1.70317	817.866	6234	259.561	2.43949	439.709	3351	167.661	2.04382	318.528	2428	106.866	1.94544	576.692	4395	187.477	1.70614	1.96511	0.411571	1.89847	0.173674	0.820271
1H1ca_01346	Peptide methionine sulfoxide reductase MsrB	459	169.691	779	56.7689	0.370474	139.815	642	46.3429	0.35145	188.153	864	59.7211	0.56129	84.7037	389	32.3109	0.393878	50.3268	231	16.8789	0.307272	105.959	487	34.4875	0.313853	0.427741	0.116048	0.338334	0.0482144	0.343046
1H1ca_01347	hypothetical protein	123	135.585	168	45.6867	0.298151	130.431	161	43.3692	0.328899	110.764	137	35.338	0.332125	51.6504	64	19.8375	0.241824	39.5366	49	13.3609	0.243228	137.089	170	44.9251	0.408841	0.319728	0.0187484	0.297964	0.0960243	0.737144
1H1ca_01348	hypothetical protein	1551	347.62	5393	116.307	0.759018	281.653	4369	93.3321	0.707802	220.649	3423	70.02	0.658085	169.738	2633	64.7218	0.788974	132.036	2048	44.2856	0.806197	317.081	4919	103.088	0.938156	0.708308	0.0504781	0.844442	0.0816141	0.091101
1H1ca_01349	Ribosomal RNA large subunit methyltransferase H	471	424.183	1999	141.964	0.926457	387.051	1824	128.311	0.973073	314.168	1480	99.6937	0.936974	212.686	1002	81.107	0.988714	167.51	789	56.1825	1.02277	293.788	1384	95.5125	0.869211	0.945509	0.0244412	0.960233	0.0806459	0.790744
1H1ca_01350	Beta-barrel assembly-enhancing protease	3984	551.962	22002	184.726	1.20552	508.733	20277	168.634	1.27887	361.92	14425	114.874	1.07965	309.098	12319	117.888	1.43708	251.805	10036	84.4862	1.53803	474.69	18917	154.34	1.40457	1.18802	0.10076	1.45989	0.0695932	0.031038
1H1ca_01351	hypothetical protein	1212	257.29	3119	86.0793	0.561754	191.253	2319	63.3956	0.480773	202.501	2456	64.2914	0.604244	131.654	1596	50.2044	0.612004	90.7376	1100	30.4393	0.554132	193.509	2346	62.9174	0.572579	0.548928	0.0627291	0.579572	0.0295627	0.524032
1H1ca_01352	hypothetical protein	516	251.494	1298	84.1417	0.549109	189.717	979	62.8628	0.476732	238.992	1234	75.8739	0.713103	136.486	705	52.0896	0.634985	107.548	555	36.0735	0.6567	192.196	992	62.4895	0.568685	0.579652	0.121107	0.620123	0.0458506	0.642527
1H1ca_01353	FeMo cofactor biosynthesis protein NifB	915	1083.73	9917	362.531	2.36588	953.865	8729	316.085	2.39709	831.703	7611	263.905	2.48032	434.479	3976	165.667	2.01953	335.613	3071	112.565	2.04919	588.898	5390	191.475	1.74252	2.41445	0.0591316	1.93708	0.169143	0.0438936
1H1ca_01354	hypothetical protein	171	282.778	484	94.675	0.617849	247.52	424	82.1544	0.623034	197.409	338	62.7115	0.589395	117.971	202	45.0367	0.549008	84.8187	146	28.6353	0.521291	151.807	260	49.4222	0.449766	0.610098	0.0181142	0.506689	0.051207	0.0809544
1H1ca_01355	hypothetical protein	3678	299.541	11018	100.202	0.65392	253.065	9310	83.8685	0.636033	192.647	7086	61.1246	0.574481	106.809	3929	40.727	0.496472	70.8741	2608	23.7816	0.432932	135.851	4999	44.1791	0.402052	0.621483	0.041678	0.443818	0.0481423	0.0168938
1H1ca_01356	hypothetical protein	4050	264.831	10726	88.5868	0.578118	244.34	9898	80.9754	0.614092	187.372	7589	59.4506	0.558748	116.806	4731	44.5358	0.542902	74.937	3035	25.1332	0.457537	144.708	5862	47.0474	0.428155	0.583658	0.028083	0.476198	0.0596063	0.105805
1H1ca_01357	hypothetical protein	186	17.1667	32	5.7547	0.0375552	14.5	27	4.8096	0.0364745	16.086	30	5.1172	0.0480941	13.9785	26	5.3293	0.0649654	6.9892	13	2.3441	0.0426731	38.672	72	12.5824	0.114506	0.0407083	0.00641917	0.0740482	0.0367677	0.261889
1H1ca_01358	RNA polymerase-associated protein RapA	2979	215.979	6435	72.2544	0.471532	187.017	5572	61.9729	0.469983	176.845	5271	56.137	0.527605	188.764	5624	71.9758	0.877402	138.254	4119	46.3731	0.844199	221.621	6603	72.047	0.655663	0.489711	0.0328265	0.792421	0.119594	0.051652
1H1ca_01359	hypothetical protein	945	134.064	1267	44.8467	0.29267	123.06	1163	40.7764	0.309236	98.6212	932	31.2904	0.294084	126.227	1193	48.1305	0.586722	83.1672	786	27.8956	0.507825	157.223	1486	51.1131	0.465154	0.298665	0.00918106	0.519901	0.061677	0.0254735
1H1ca_01360	hypothetical protein	1689	67.7211	1144	22.656	0.147853	62.8757	1062	20.8332	0.157993	53.5773	905	16.9999	0.159774	39.3079	664	14.9882	0.18271	25.4577	430	8.5385	0.155439	72.701	1228	23.6327	0.215069	0.155208	0.00642811	0.184406	0.0298513	0.239524
1H1ca_01361	hypothetical protein	177	27.6667	49	9.26	0.0604308	34.4237	61	11.4187	0.0865959	25.4124	45	8.0661	0.0758094	16.9209	30	6.4619	0.0787721	14.1186	25	4.7371	0.0862365	24.2599	43	7.8966	0.071863	0.0742792	0.0131487	0.0789572	0.00718856	0.626286
1H1ca_01362	tRNA-Leu(taa)	85	0	0	0	0	0	0	0	0	0	0	0	0	0	0	0	0	0	0	0	0	0	0	0	0	0	0	0	0
1H1ca_01363	hypothetical protein	1359	645.297	8773	215.931	1.40917	540.621	7349	179.172	1.35878	447.71	6086	142.082	1.33536	263.535	3583	100.517	1.22532	150.936	2052	50.641	0.921894	397.383	5402	129.205	1.17583	1.36778	0.0377331	1.10768	0.162791	0.114448
1H1ca_01364	hypothetical protein	747	266.075	1988	89.0188	0.580937	255.256	1907	84.5845	0.641463	186.975	1397	59.3339	0.557651	134.374	1004	51.2419	0.624651	105.197	786	35.2896	0.642429	298.601	2231	97.0788	0.883465	0.593355	0.0432607	0.716848	0.144568	0.292084
1H1ca_01365	hypothetical protein	1293	229.451	2968	76.7806	0.50107	202.813	2623	67.2141	0.509731	178.334	2307	56.6078	0.53203	169.984	2198	64.8098	0.790047	105.244	1361	35.3024	0.642662	236.64	3060	76.9251	0.700056	0.514281	0.0159672	0.710922	0.0742907	0.0463425
1H1ca_01366	hypothetical protein	651	135.573	883	45.3697	0.296083	128.035	834	42.4469	0.321904	93.7588	611	29.7774	0.279864	107.809	702	41.1119	0.501164	59.275	386	19.8862	0.362018	143.407	934	46.6349	0.424401	0.299286	0.0212017	0.429194	0.0696966	0.0907777
1H1ca_01367	hypothetical protein	351	71.7692	252	24.0148	0.156721	69.4217	244	23.0326	0.174672	69.2051	243	21.9647	0.206436	43.2849	152	16.51	0.201261	28.4843	100	9.5552	0.173948	63.7379	224	20.7437	0.188778	0.179277	0.0251735	0.187995	0.0136734	0.634618
1H1ca_01368	hypothetical protein	1347	58.4774	788	19.5679	0.1277	64.288	866	21.3015	0.161544	46.9102	632	14.8859	0.139905	42.2324	569	16.1048	0.196321	23.5271	317	7.8929	0.143686	93.5152	1260	30.4052	0.276702	0.143051	0.0171382	0.20557	0.0669886	0.257831
1H1ca_01369	hypothetical protein	267	181.18	484	60.6346	0.395701	158.715	424	52.6157	0.399021	150.124	401	47.6497	0.447837	89.3745	239	34.127	0.416016	66.6479	178	22.3591	0.407036	124.281	332	40.4177	0.367821	0.41419	0.0291861	0.396958	0.0256296	0.498188
1H1ca_01370	hypothetical protein	1224	72.9338	893	24.4037	0.159259	58.3317	714	19.3276	0.146575	47.134	577	14.9562	0.140566	29.7337	364	11.3379	0.138212	15.0319	184	5.0417	0.0917816	57.4175	703	18.6689	0.169896	0.148801	0.00954502	0.133296	0.0392886	0.574888
1H1ca_01371	Modification methylase MthTI	1152	1099.65	12669	367.854	2.40062	564.435	6503	187.035	1.41841	500.103	5762	158.689	1.49144	233.845	2694	89.1573	1.08685	203.964	2350	68.4164	1.24549	391.3	4508	127.197	1.15755	1.77018	0.547249	1.1633	0.0794742	0.197691
1H1ca_01372	hypothetical protein	1803	0	0	0	0	0.1109	2	0.0368	0.00027908	0	0	0	0	0	0	0	0	0	0	0	0	0	0	0	0	9.30266e-05	0.000161127	0	0	0.5
1H1ca_01373	Flavin-dependent thymidylate synthase	624	525.535	3281	175.876	1.14777	387.256	2418	128.39	0.973673	338.837	2116	107.587	1.01116	141.917	886	54.1328	0.659892	136.321	851	45.7393	0.832661	249.974	1561	81.3137	0.739995	1.04421	0.0916483	0.744182	0.0864606	0.0258424
1H1ca_01374	hypothetical protein	1017	716.664	7291	239.802	1.56495	491.014	4996	162.766	1.23436	471.541	4798	149.681	1.40678	171.39	1744	65.3788	0.796983	150.562	1532	50.5222	0.919731	313.776	3192	102.02	0.928436	1.40204	0.165362	0.881717	0.0735104	0.0380343
1H1ca_01375	hypothetical protein	1869	367.252	6866	122.88	0.801914	253.473	4738	83.9937	0.636982	247.19	4621	78.4429	0.737247	103.912	1943	39.6347	0.483156	96.2408	1799	32.2825	0.587686	163.15	3050	53.0439	0.482726	0.725388	0.0831129	0.517856	0.0604752	0.0395631
1H1ca_01376	hypothetical protein	1194	235.734	2815	78.8606	0.514644	174.845	2088	57.9411	0.439407	167.302	1998	53.0907	0.498974	87.9372	1050	33.5272	0.408705	78.8886	942	26.4601	0.481693	130.049	1553	42.2778	0.384749	0.484346	0.0397004	0.425049	0.0504963	0.20813
1H1ca_01377	hypothetical protein	330	106.033	350	35.4765	0.23152	96.0333	317	31.8278	0.241372	87.8606	290	27.8812	0.262042	45.0848	149	17.2141	0.209844	63.5788	210	21.3427	0.388533	91.7818	303	29.8452	0.271606	0.24498	0.0155749	0.289994	0.0907526	0.486303
1H1ca_01378	Cardiolipin synthase A	888	141.055	1253	47.1981	0.308015	118.451	1052	39.2522	0.297677	103.34	918	32.7987	0.308259	71.8153	638	27.3917	0.333911	69.8705	621	23.4543	0.426974	96.9302	861	31.5163	0.286814	0.304653	0.00604279	0.349233	0.071325	0.393523
1H1ca_01379	hypothetical protein	1830	200.126	3664	66.9716	0.437057	144.702	2649	47.9614	0.363724	140.959	2581	44.747	0.420556	101.827	1864	38.8335	0.47339	117.563	2152	39.4399	0.717983	152.69	2795	49.6451	0.451795	0.407116	0.0384744	0.547723	0.147845	0.251935
1H1ca_01380	hypothetical protein	3429	167.259	5738	55.9731	0.365281	126.52	4339	41.926	0.317954	110.533	3792	35.0855	0.329752	91.5646	3140	34.9119	0.425584	101.21	3471	33.9494	0.618032	140.179	4808	45.5766	0.41477	0.337665	0.0246402	0.486128	0.114359	0.159018
1H1ca_01381	hypothetical protein	2526	166.399	4204	55.6693	0.363298	117.199	2961	38.8388	0.294541	131.381	3320	41.6996	0.391915	132.158	3339	50.3959	0.614338	151.811	3835	50.9186	0.926947	210.839	5327	68.548	0.623821	0.349921	0.0500477	0.721702	0.177811	0.0733486
1H1ca_01382	hypothetical protein	387	199.16	771	66.6392	0.434887	196.824	762	65.2386	0.494749	148.796	576	47.2214	0.443811	97.9328	379	37.337	0.455147	58.6512	227	19.6725	0.358128	112.124	434	36.4522	0.331733	0.45782	0.032291	0.381669	0.0649877	0.210765
1H1ca_01383	hypothetical protein	663	306.023	2029	102.366	0.668039	255.345	1693	84.6066	0.64163	244.179	1619	77.4748	0.728149	112.976	749	43.0705	0.52504	75.4163	500	25.293	0.460446	126.537	839	41.1333	0.374333	0.679278	0.0443375	0.453273	0.0756088	0.0209109
1H1ca_01384	hypothetical protein	201	63.6219	128	21.301	0.13901	51.7264	104	17.1434	0.13001	46.2239	93	14.6796	0.137967	42.2736	85	16.1226	0.196538	23.3632	47	7.8424	0.142767	65.0945	131	21.1846	0.19279	0.135664	0.00492383	0.177365	0.0300215	0.140866
1H1ca_01385	hypothetical protein	1020	387.895	3957	129.763	0.846835	316.645	3230	104.921	0.79569	372.811	3804	118.323	1.11206	517.83	5283	197.466	2.40716	421.86	4304	141.52	2.57629	871.386	8889	283.268	2.57788	0.918201	0.169822	2.52044	0.0981126	0.000764642
1H1ca_01386	hypothetical protein	447	157.696	705	52.7555	0.344282	133.734	598	44.3256	0.336152	112.738	504	35.7726	0.33621	85.8792	384	32.7518	0.399252	75.821	339	25.4353	0.463037	141.347	632	45.9573	0.418234	0.338884	0.00468272	0.426841	0.0327517	0.0440682
1H1ca_01387	hypothetical protein	840	354.216	2976	118.506	0.773369	272.327	2288	90.248	0.684413	247.28	2078	78.4862	0.737654	151.825	1276	57.9139	0.705984	119.865	1007	40.2064	0.731937	234.234	1968	76.1537	0.693036	0.731819	0.044774	0.710319	0.0198094	0.526345
1H1ca_01388	hypothetical protein	723	132.051	955	44.1826	0.288336	141.165	1021	46.7895	0.354837	105.924	766	33.6138	0.31592	94.0166	680	35.8577	0.437114	43.6667	316	14.6586	0.266852	138.513	1002	45.0479	0.409958	0.3197	0.0334078	0.371308	0.0914747	0.455575
1H1ca_01389	hypothetical protein	624	198.29	1238	66.3624	0.433081	165.8	1035	54.9562	0.416771	147.381	920	46.7768	0.439633	82.1939	513	31.3433	0.382082	71.1122	444	23.864	0.434432	134.854	842	43.8604	0.399151	0.429832	0.0117745	0.405222	0.0266976	0.281517
1H1ca_01390	Outer-membrane lipoprotein carrier protein	672	242.83	1632	81.2338	0.530132	173.551	1167	57.539	0.436358	204.397	1374	64.8701	0.609683	80.3348	540	30.6363	0.373464	80.0164	538	26.8508	0.488805	123.909	833	40.2922	0.366679	0.525395	0.0867601	0.409649	0.0686349	0.167618
1H1ca_01391	hypothetical protein	762	202.682	1545	67.8203	0.442595	159.836	1218	52.9606	0.401637	153.451	1170	48.7145	0.457844	78.0591	595	29.7696	0.362899	78.437	599	26.3643	0.479949	140.919	1074	45.8136	0.416926	0.434029	0.0290688	0.419925	0.0585826	0.744613
1H1ca_01392	Thiol:disulfide interchange protein DsbD	1023	106.249	1087	35.5418	0.231946	96.1769	984	31.8699	0.241691	82.0948	840	26.0514	0.244845	77.1896	790	29.4417	0.358901	36.9413	378	12.3926	0.225601	118.23	1210	38.4463	0.34988	0.239496	0.00672104	0.311461	0.0744935	0.237541
1H1ca_01393	hypothetical protein	795	236.688	1882	79.1842	0.516756	213.289	1696	70.6838	0.536044	178.224	1417	56.5496	0.531483	93.9421	747	35.8233	0.436695	56.2226	447	18.8575	0.343291	166.406	1323	54.0926	0.492269	0.528099	0.0100731	0.424085	0.0752853	0.141089
1H1ca_01394	hypothetical protein	1581	1006.66	15930	337.031	2.19947	703.4	11129	233.23	1.76875	586.809	9285	186.327	1.7512	525.585	8317	200.561	2.44489	213.038	3371	71.5108	1.30182	672.185	10638	218.712	1.99039	1.90649	0.253924	1.91236	0.575515	0.988563
1H1ca_01395	hypothetical protein	213	75.9437	162	25.4403	0.166023	45.0047	96	14.9332	0.113249	51.0845	109	16.2358	0.152593	31.8873	68	12.1714	0.148372	21.5728	46	7.2431	0.131857	56.2958	120	18.3125	0.166653	0.143956	0.0274288	0.148961	0.0174054	0.806896
1H1ca_01396	hypothetical protein	384	148.859	572	49.8254	0.325161	101	388	33.4781	0.253888	98.6563	379	31.3137	0.294303	41.1328	158	15.6869	0.191227	43.9688	169	14.7605	0.268707	67.9401	261	22.093	0.201057	0.29112	0.0357471	0.220331	0.0421829	0.113308
1H1ca_01397	hypothetical protein	1323	363.609	4811	121.636	0.793795	261.13	3455	86.5265	0.65619	213.415	2824	67.7223	0.63649	106.274	1406	40.517	0.493912	99.2396	1313	33.2851	0.605938	178.043	2356	57.8843	0.526776	0.695498	0.085713	0.542209	0.0575857	0.0824063
1H1ca_01398	hypothetical protein	687	492.332	3384	164.763	1.07524	371.69	2556	123.272	0.934858	359.688	2472	114.161	1.07295	153.975	1058	58.7139	0.715736	106.223	730	35.6378	0.648768	233.132	1602	75.7968	0.689788	1.02769	0.0804046	0.684764	0.0337657	0.0208834
1H1ca_01399	hypothetical protein	1260	9.9206	125	3.3184	0.0216559	9.8413	124	3.2607	0.0247281	6.3492	80	2.0144	0.0189324	4.2063	53	1.6037	0.0195495	2.5357	32	0.8518	0.0155066	9.0437	114	2.9409	0.0267636	0.0217723	0.00289962	0.0206066	0.00570249	0.782181
1H1ca_01400	hypothetical protein	774	375.039	2903	125.456	0.818727	326.085	2524	108.046	0.819388	372.462	2883	118.176	1.11068	179.965	1393	68.6154	0.836438	116.397	901	39.0417	0.710734	231.757	1794	75.3402	0.685633	0.916273	0.168365	0.744268	0.0808019	0.2517
1H1ca_01401	hypothetical protein	456	167.724	765	56.1155	0.36621	150.825	688	49.9902	0.37911	195.123	890	61.923	0.581985	97.5461	445	37.2055	0.453544	95.1557	434	31.9205	0.581096	152.581	696	49.6123	0.451496	0.442438	0.121023	0.495379	0.0742406	0.56438
1H1ca_01402	hypothetical protein	237	140.008	332	46.8571	0.305789	140.667	335	46.8336	0.355172	110.831	263	35.2074	0.330898	75.8692	180	28.9558	0.352978	41.7173	99	14.0098	0.255041	106.169	252	34.5619	0.31453	0.330622	0.0246883	0.307517	0.0493437	0.54364
1H1ca_01403	hypothetical protein	450	259.507	1168	86.8193	0.566583	199.042	896	65.9715	0.500308	179.049	806	56.8263	0.534083	120.207	541	45.8349	0.558738	112.407	506	37.7123	0.686533	198.16	892	64.4314	0.586358	0.533663	0.0331469	0.610543	0.0672427	0.217681
1H1ca_01404	hypothetical protein	903	340.973	3081	114.127	0.744796	262.607	2373	87.0705	0.660316	247.518	2236	78.5617	0.738364	202.575	1830	77.2636	0.941862	140.916	1273	47.2809	0.860725	268.271	2424	87.255	0.794064	0.714498	0.0470339	0.86555	0.0740171	0.0584406
1H1ca_01405	hypothetical protein	336	215.958	726	72.2742	0.471661	209.47	704	69.4215	0.526471	209.176	703	66.3809	0.623882	96.7173	325	36.877	0.449539	94.6339	318	31.7419	0.577845	158.884	534	51.6591	0.470123	0.540676	0.0770922	0.499169	0.0689082	0.536899
1H1ca_01406	hypothetical protein	225	53.3067	120	17.8396	0.116421	41.3244	93	13.695	0.103859	45.7422	103	14.5238	0.136502	34.1867	77	13.0473	0.15905	14.6622	33	4.919	0.0895479	38.2044	86	12.424	0.113065	0.118928	0.0164652	0.120554	0.035351	0.949011
1H1ca_01407	hypothetical protein	777	187.641	1458	62.7657	0.409609	139.824	1088	46.3947	0.351843	173.232	1346	54.9605	0.516548	104.496	812	39.8425	0.48569	97.6075	759	32.7616	0.596408	143.1	1112	46.5189	0.423345	0.426003	0.0835656	0.501814	0.0876512	0.357603
1H1ca_01408	hypothetical protein	705	145.618	1027	48.7267	0.31799	117.908	832	39.1017	0.296535	107.492	758	34.112	0.320602	72.2936	510	27.5799	0.336206	49.7745	351	16.6979	0.303977	105.675	746	34.395	0.313011	0.311712	0.0132078	0.317731	0.0166247	0.657092
1H1ca_01409	Shikimate kinase	513	202.199	1041	67.8765	0.442962	204.637	1054	68.0745	0.516256	197.148	1015	62.7734	0.589977	194.224	1000	74.3181	0.905955	134.345	691	45.1757	0.822401	246.191	1266	80.2161	0.730006	0.516402	0.073502	0.819454	0.0880116	0.0195685
1H1ca_01410	hypothetical protein	642	93.7555	602	31.3652	0.204689	103.505	665	34.32	0.260272	75.662	486	24.0175	0.225729	52.0093	334	19.8346	0.241789	43.2804	278	14.5229	0.264382	92.2601	593	30.0237	0.27323	0.230232	0.0280612	0.2598	0.016214	0.212179
1H1ca_01411	hypothetical protein	2043	206.484	4220	69.0924	0.450897	207.854	4248	68.8933	0.522466	152.15	3110	48.2969	0.45392	115.659	2364	44.1155	0.537778	71.094	1453	23.8529	0.43423	173.605	3548	56.4496	0.513719	0.475765	0.0404723	0.495243	0.0541906	0.652199
1H1ca_01412	hypothetical protein	1527	295.071	4506	98.7048	0.644148	237.965	3634	78.8509	0.597981	202.986	3100	64.4095	0.605354	125.918	1923	48.0122	0.58528	83.4185	1274	27.9818	0.509394	181.379	2770	58.9639	0.536601	0.615833	0.0248108	0.543758	0.0384459	0.0720446
1H1ca_01413	hypothetical protein	138	97.6377	135	32.7221	0.213544	66.5072	92	22.0887	0.167514	76.6087	106	24.3699	0.229041	63.6232	88	24.3117	0.296365	39.7899	55	13.3668	0.243336	75.2246	104	24.4962	0.222928	0.203368	0.0320023	0.25421	0.0379073	0.17398
1H1ca_01414	hypothetical protein	117	70.3675	83	23.7289	0.154855	55.1197	65	18.4072	0.139595	99.6239	118	31.998	0.300734	65.9744	78	25.4168	0.309837	66.2137	79	22.6457	0.412253	106.205	126	35.005	0.318563	0.198396	0.0889555	0.346884	0.0567792	0.0927412
1H1ca_01415	hypothetical protein	573	125.871	723	42.2056	0.275434	123.784	710	41.0549	0.311348	106.002	608	33.6648	0.316399	92.2339	529	35.1976	0.429067	68.1763	391	22.8858	0.416624	143.895	825	46.7999	0.425902	0.301063	0.0223325	0.423865	0.00646682	0.0117385
1H1ca_01416	hypothetical protein	1623	250.391	4065	83.7776	0.546733	205.102	3329	67.9604	0.515391	202.757	3291	64.3334	0.604639	154.425	2507	58.8908	0.717893	151.133	2454	50.7108	0.923164	278.889	4527	90.6645	0.825092	0.555592	0.0452768	0.82205	0.10267	0.0543397
1H1ca_01417	Chemotaxis response regulator protein-glutamate methylesterase	3042	370.374	11268	123.901	0.808576	272.292	8284	90.2281	0.684262	269.342	8194	85.4602	0.8032	254.034	7729	96.867	1.18083	215.635	6560	72.3251	1.31664	436.567	13283	141.933	1.29166	0.765353	0.0702784	1.26304	0.072285	0.00336153
1H1ca_01418	Vitamin B12 import ATP-binding protein BtuD	1071	55.3473	593	18.5204	0.120864	48.8114	523	16.1798	0.122703	42.9468	460	13.6268	0.128072	26.3641	283	10.0742	0.122807	16.2418	174	5.4488	0.0991926	53.31	571	17.3297	0.157709	0.123881	0.00374394	0.126569	0.029439	0.889705
1H1ca_01419	Molybdate/tungstate transport system permease protein WtpB	813	61.9606	504	20.7361	0.135324	65.1747	530	21.5996	0.163805	51.3985	418	16.3122	0.153311	29.2669	238	11.1609	0.136054	15.2399	124	5.1154	0.0931233	50.7515	413	16.5122	0.150269	0.150814	0.0144019	0.126482	0.0297511	0.330387
1H1ca_01420	hypothetical protein	201	72.5721	146	24.2965	0.158559	67.5821	136	22.4184	0.170014	62.5423	126	19.8885	0.186923	27.8259	56	10.6219	0.129483	23.806	48	8.0092	0.145803	45.6965	92	14.8777	0.135394	0.171833	0.014267	0.136894	0.00826263	0.0349852
1H1ca_01421	hypothetical protein	111	16.9459	19	5.7255	0.0373646	15.1802	17	5.0744	0.0384827	26.3964	30	8.5748	0.0805905	10.6757	12	4.1216	0.0502433	10.6757	12	3.6258	0.0660058	11.5586	13	3.8068	0.0346438	0.0521462	0.0246397	0.0502976	0.0156811	0.919625
1H1ca_01422	hypothetical protein	315	146.854	463	49.1651	0.320851	140.578	443	46.5966	0.353374	122.771	387	38.9787	0.366342	59.3206	187	22.633	0.275902	52.6635	166	17.6743	0.321752	127.854	403	41.5853	0.378447	0.346859	0.0234309	0.325367	0.051368	0.577451
1H1ca_01423	hypothetical protein	1302	253.336	3299	84.7535	0.553101	248.557	3237	82.3745	0.624703	217.972	2839	69.1801	0.650191	125.647	1636	47.9054	0.583978	74.732	973	25.0638	0.456274	202.649	2640	65.908	0.599795	0.609336	0.0503289	0.546682	0.0786946	0.329374
1H1ca_01424	hypothetical protein	651	442.774	2883	148.132	0.966712	384.429	2503	127.392	0.966099	398.233	2593	126.371	1.1877	395.498	2576	150.861	1.83903	278.229	1812	93.3516	1.69942	522.782	3405	170.013	1.5472	1.04018	0.12776	1.69522	0.145961	0.00996165
1H1ca_01425	hypothetical protein	483	361.911	1749	121.124	0.790453	317.907	1536	105.367	0.799072	359.087	1735	113.967	1.07112	297.205	1436	113.349	1.38175	257.489	1244	86.3809	1.57252	482.594	2332	156.938	1.42821	0.886889	0.159608	1.46083	0.099478	0.0132083
1H1ca_01426	Peptidyl-tRNA hydrolase	363	706.92	2568	236.632	1.54426	710.702	2582	235.673	1.78727	432.813	1572	137.396	1.29132	325.171	1181	124.038	1.51205	201.501	732	67.6315	1.2312	554.449	2014	180.343	1.64121	1.54096	0.247996	1.46149	0.20963	0.700177
1H1ca_01427	putative tRNA pseudouridine synthase D	1266	601.851	7622	201.382	1.31422	591.205	7486	195.919	1.48579	373.623	4731	118.562	1.11431	247.738	3137	94.4697	1.15161	137.427	1740	46.0957	0.839149	428.367	5425	139.287	1.26758	1.30478	0.185922	1.08611	0.221599	0.281665
1H1ca_01428	hypothetical protein	789	826.006	6519	276.37	1.80359	706.214	5574	234.073	1.77514	587.792	4639	186.541	1.75321	194.454	1535	74.1725	0.90418	161.292	1273	54.1123	0.985087	370.975	2929	120.667	1.09813	1.77733	0.0252831	0.995798	0.0974157	0.00548245
1H1ca_01429	2,5-diamino-6-ribosylamino-4(3H)-pyrimidinone 5'-phosphate reductase	690	1617.56	11182	542.071	3.53756	1265.65	8748	420.069	3.18567	1263.34	8734	401.598	3.77442	339.042	2344	129.515	1.57882	264.842	1830	88.9501	1.61929	530.455	3665	172.651	1.57121	3.49925	0.296247	1.58977	0.0258438	0.00798775
1H1ca_01430	hypothetical protein	633	433.777	2749	145.264	0.947991	388.297	2460	128.763	0.976502	290.226	1839	92.1733	0.866293	136.872	867	52.2188	0.63656	94.3855	598	31.6842	0.576795	243.09	1540	79.0792	0.71966	0.93027	0.0572073	0.644338	0.0717494	0.0124677
1H1ca_01431	hypothetical protein	831	282.951	2352	94.6722	0.617831	278.996	2319	92.4614	0.701199	256.256	2130	81.3215	0.764302	89.1504	741	33.9961	0.414421	69.9122	581	23.4488	0.426873	195.147	1622	63.4447	0.577378	0.694449	0.0734606	0.472891	0.0907027	0.0461542
1H1ca_01432	Transcription factor S	315	1573.45	4957	526.374	3.43512	1399.48	4409	463.757	3.51699	1045.89	3295	331.873	3.11911	478.337	1507	182.396	2.22345	374.87	1181	125.743	2.28909	839.441	2645	272.936	2.48385	3.3571	0.210121	2.33213	0.135432	0.00574422
1H1ca_01433	Acetyl-coenzyme A synthetase	1887	1475.61	27864	493.921	3.22333	1283.9	24247	425.743	3.2287	688.123	12994	218.473	2.05332	269.959	5097	102.98	1.25536	180.617	3411	60.6254	1.10365	705.531	13319	229.427	2.0879	2.83515	0.677082	1.4823	0.529919	0.0722274
1H1ca_01434	TATA-box-binding protein 2	561	1280.51	7185	428.401	2.79574	950.667	5335	315.088	2.38953	982.929	5515	311.896	2.93136	435.068	2441	165.889	2.02222	425.69	2391	142.942	2.6022	683.476	3836	222.26	2.02267	2.70557	0.281961	2.2157	0.334718	0.147897
1H1ca_01435	hypothetical protein	378	2638.42	9998	884.723	5.7737	1608.1	6092	533.985	4.04958	1803.99	6834	573.601	5.391	1400.26	5304	534.963	6.52132	1141.68	4326	383.83	6.98744	2872.24	10879	935.497	8.51348	5.07148	0.905458	7.34075	1.04202	0.0652566
1H1ca_01436	Ribose-5-phosphate isomerase A	657	872.487	5734	291.93	1.90513	684.991	4501	226.989	1.72141	598.47	3933	189.927	1.78503	519.717	3416	198.228	2.41644	268.455	1764	90.0488	1.63929	891.273	5858	289.821	2.63751	1.80387	0.0933227	2.23108	0.524289	0.299156
1H1ca_01437	5'-nucleotidase SurE1	783	472.423	3700	158.061	1.03151	429.395	3363	142.307	1.07921	328.567	2573	104.257	0.979861	173.644	1360	66.22	0.807238	147.372	1154	49.4298	0.899844	358.577	2808	116.568	1.06083	1.0302	0.0496888	0.922637	0.128323	0.308459
1H1ca_01438	Tyramine--L-glutamate ligase	885	327.632	2900	109.608	0.715299	341.065	3019	113.027	0.857159	205.407	1818	65.1745	0.612544	183.946	1628	70.1331	0.854939	121.429	1076	40.7768	0.742321	293.873	2601	95.5306	0.869376	0.72834	0.122826	0.822212	0.0695632	0.33285
1H1ca_01439	(4-{4-[2-(gamma-L-glutamylamino)ethyl]phenoxymethyl}furan-2-yl)methanamine synthase	909	292.102	2656	97.735	0.637819	315.927	2874	104.757	0.794446	208.579	1897	66.211	0.622286	213.438	1941	81.4092	0.992398	143.084	1301	48.0019	0.87385	300.634	2734	97.7642	0.889702	0.684856	0.0952262	0.91865	0.0643572	0.0388262
1H1ca_01440	hypothetical protein	588	187.105	1102	62.6889	0.409108	157.844	929	52.3479	0.39699	141.413	832	44.8924	0.421922	94.3401	555	35.9855	0.438672	58.4014	344	19.6212	0.357194	153.481	903	49.9178	0.454277	0.409344	0.0124675	0.416714	0.0521332	0.833934
1H1ca_01441	hypothetical protein	855	6265.38	53588	2096.46	13.6815	5573.64	47667	1847.19	14.0086	5052.19	43212	1603.49	15.0704	3637.4	31111	1387.27	16.9111	5424.55	46394	1819.87	33.1298	3805.37	32543	1237.19	11.259	14.2536	0.725975	20.4333	11.3528	0.446083
1H1ca_01442	hypothetical protein	540	956.598	5171	320.307	2.09033	824.785	4456	273.409	2.07345	671.082	3626	213.04	2.00226	513.148	2773	195.78	2.3866	555.556	3002	186.45	3.39422	419.306	2266	136.399	1.2413	2.05536	0.0467603	2.34071	1.07719	0.691666
1H1ca_01443	hypothetical protein	1599	258.891	4142	86.6458	0.565451	206.792	3307	68.5246	0.519669	142.864	2286	45.3581	0.426299	112.122	1793	42.7507	0.521141	77.8543	1245	26.1135	0.475383	151.966	2430	49.3973	0.44954	0.503811	0.0709253	0.482021	0.0362594	0.682328
1H1ca_01444	hypothetical protein	975	268.409	2618	89.8155	0.586136	233.561	2279	77.4463	0.587329	142.604	1391	45.2636	0.425411	157.593	1537	60.1009	0.732644	108.91	1062	36.5313	0.665034	200.423	1955	65.176	0.593134	0.532964	0.0931452	0.663604	0.0697663	0.147084
1H1ca_01445	DNA double-strand break repair Rad50 ATPase	3168	444.503	14085	148.716	0.970521	391.306	12400	129.687	0.983509	230.709	7310	73.2081	0.688048	255.08	8083	97.2745	1.1858	162.337	5144	54.4578	0.991377	306.675	9717	99.6993	0.907313	0.880701	0.166968	1.02816	0.142841	0.329146
1H1ca_01446	3',5'-cyclic adenosine monophosphate phosphodiesterase CpdA	1134	528.646	5995	176.833	1.15401	423.436	4802	140.304	1.06402	294.599	3341	93.4739	0.878517	303.645	3444	115.787	1.41148	174.248	1976	58.4411	1.06389	372.367	4223	121.047	1.10159	1.03219	0.140492	1.19232	0.190731	0.326225
1H1ca_01447	hypothetical protein	180	149.378	269	49.988	0.326222	179.411	323	59.4553	0.450891	170.489	307	54.1119	0.508572	97.7444	176	37.2779	0.454426	75.5111	136	25.3403	0.461307	142.206	256	46.2288	0.420705	0.428564	0.0931987	0.44548	0.0217296	0.788419
1H1ca_01448	O-phospho-L-seryl-tRNA:Cys-tRNA synthase	1182	281.498	3328	94.1785	0.614609	318.044	3760	105.398	0.799304	220.778	2610	70.0567	0.658429	152.848	1807	58.2844	0.710501	123.971	1466	41.5969	0.75725	267.016	3157	86.8165	0.790073	0.690786	0.0964976	0.752608	0.0399887	0.413102
1H1ca_01449	tRNA sulfurtransferase	1176	313.758	3691	104.984	0.685125	306.351	3603	101.512	0.769836	225.307	2650	71.4933	0.671931	215.939	2540	82.3452	1.00381	136.217	1602	45.6878	0.831723	310.48	3653	100.969	0.918867	0.70897	0.0531241	0.918133	0.0860446	0.0372185
1H1ca_01450	hypothetical protein	621	1695.98	10536	567.506	3.70354	1442.82	8962	478.161	3.62623	1154.54	7171	366.366	3.4433	492.419	3059	187.802	2.28935	439.135	2729	147.386	2.68309	812.871	5049	264.277	2.40505	3.59105	0.133686	2.45916	0.202371	0.00395643
1H1ca_01451	hypothetical protein	453	747.993	3390	250.315	1.63356	594.475	2695	197.116	1.49487	504.651	2288	160.245	1.50607	265.525	1204	101.331	1.23524	176.062	798	59.0812	1.07554	402.733	1825	130.951	1.19172	1.54484	0.0770686	1.1675	0.0825586	0.0102638
1H1ca_01452	hypothetical protein	1428	201.511	2878	67.4138	0.439943	149.783	2139	49.6299	0.376378	123.231	1760	39.1031	0.367511	84.8662	1212	32.3583	0.394455	48.5945	694	16.2996	0.296726	160.488	2292	52.1713	0.474785	0.394614	0.0395145	0.388655	0.0891709	0.92538
1H1ca_01453	hypothetical protein	1221	130.836	1598	43.7771	0.285689	107.269	1310	35.5481	0.269586	97.4013	1190	30.9213	0.290615	96.0491	1173	36.6264	0.446485	62.706	766	21.0406	0.383033	142.875	1745	46.4542	0.422756	0.281966	0.0109996	0.417425	0.0320598	0.0202383
1H1ca_01454	hypothetical protein	804	474.367	3816	158.759	1.03606	343.496	2764	113.905	0.86382	369.019	2969	117.16	1.10114	879.165	7074	335.445	4.08915	410.897	3307	137.95	2.51132	663.321	5338	215.808	1.96396	1.00035	0.122628	2.85481	1.10345	0.101593
1H1ca_01455	hypothetical protein	435	77.7264	339	26.0673	0.170115	75.108	327	24.9069	0.188886	56.9977	248	18.088	0.17	38.7333	169	14.8118	0.180559	27.0598	118	9.0978	0.165621	72.7885	317	23.6873	0.215566	0.176335	0.0108695	0.187249	0.0256358	0.567256
1H1ca_01456	Vitamin B12 import ATP-binding protein BtuD	915	286.183	2619	95.7416	0.62481	221.615	2028	73.4358	0.556914	182.601	1672	57.9752	0.544881	84.6787	775	32.2918	0.393645	60.9464	558	20.453	0.372336	157.899	1445	51.3325	0.467151	0.57554	0.0431042	0.411044	0.0497444	0.022735
1H1ca_01457	hypothetical protein	1074	243.505	2616	81.4741	0.5317	179.929	1933	59.6332	0.45224	147.991	1590	46.9699	0.441448	66.2616	712	25.2748	0.308106	52.0382	559	17.4563	0.317783	124.899	1342	40.6157	0.369623	0.475134	0.0492959	0.331837	0.0330791	0.0249327
1H1ca_01458	hypothetical protein	1434	205.707	2950	68.8112	0.449062	174.507	2504	57.8557	0.43876	147.829	2120	46.9044	0.440832	68.758	986	26.2144	0.31956	49.4219	709	16.5822	0.301871	108.15	1551	35.1567	0.319943	0.442888	0.00545563	0.313791	0.0103254	0.000311105
1H1ca_01459	hypothetical protein	684	89.9591	616	30.1239	0.196589	86.1345	590	28.5796	0.216739	71.5395	490	22.7283	0.213612	33.3275	228	12.7084	0.154918	13.2982	91	4.462	0.0812284	62.9547	431	20.4817	0.186394	0.208982	0.0108416	0.140847	0.0539762	0.165293
1H1ca_01460	tRNA-Gln(ttg)	73	0	0	0	0	0	0	0	0	0	0	0	0	0	0	0	0	0	0	0	0	0	0	0	0	0	0	0	0
1H1ca_01461	hypothetical protein	234	399.359	935	133.654	0.872226	372.333	872	123.47	0.936358	294.641	690	93.5535	0.879265	195.162	457	74.4581	0.907662	159.316	373	53.4611	0.973232	264	618	85.8456	0.781237	0.895957	0.035164	0.887377	0.0975915	0.899215
1H1ca_01462	hypothetical protein	447	97.4832	436	32.6261	0.212918	100.168	448	33.2071	0.251832	67.5459	302	21.4351	0.201458	41.1588	184	15.6936	0.191309	19.2013	86	6.4526	0.117466	57.4586	257	18.6883	0.170073	0.222071	0.0264036	0.159616	0.0380156	0.101484
1H1ca_01463	hypothetical protein	1101	640.783	7056	214.367	1.39896	506.816	5581	167.952	1.2737	436.207	4805	138.463	1.30135	303.726	3345	115.83	1.41199	343.443	3782	115.207	2.09728	587.371	6468	190.954	1.73777	1.32468	0.0658258	1.74902	0.342784	0.169854
1H1ca_01464	hypothetical protein	264	3858.8	10215	1294.26	8.44632	3223.79	8534	1071.05	8.12251	3389.52	8971	1078.11	10.1327	3812.62	10112	1460.31	17.8015	2883.17	7643	970.967	17.676	5019.41	13302	1637.79	14.9047	8.90057	1.07925	16.7941	1.63744	0.00605655
1H1ca_01465	hypothetical protein	390	1616.47	6311	541.277	3.53237	1576.68	6157	523.077	3.96685	1381.15	5392	438.644	4.12261	2002.66	7820	764.458	9.31893	1342.16	5241	450.707	8.20489	2543.55	9931	827.701	7.53249	3.87397	0.305837	8.3521	0.902273	0.0147537
1H1ca_01466	hypothetical protein	714	219.066	1565	73.3166	0.478464	186.941	1336	61.9968	0.470165	153.436	1096	48.7012	0.457719	133.543	954	50.9403	0.620974	59.0952	422	19.8225	0.360859	244.873	1749	79.6227	0.724606	0.468787	0.0104469	0.568813	0.1874	0.453421
1H1ca_01467	hypothetical protein	432	986.361	4270	330.621	2.15763	803.62	3479	266.828	2.02354	865.266	3745	275.039	2.58496	597.097	2583	227.957	2.77885	554.431	2400	186.325	3.39196	903.882	3911	294.272	2.67802	2.2554	0.293189	2.94961	0.386389	0.0893463
1H1ca_01468	Hydroxyacylglutathione hydrolase	879	639.717	5627	214.128	1.3974	492.845	4335	163.403	1.2392	555.373	4886	176.357	1.65749	460.899	4054	175.835	2.14348	321.073	2824	107.751	1.96155	605.452	5326	196.951	1.79235	1.43138	0.2112	1.96579	0.175602	0.0434099
1H1ca_01469	Acetyl-CoA decarbonylase/synthase complex subunit alpha 2	2349	559.793	13152	187.281	1.2222	490.83	11532	162.661	1.23357	408.087	9588	129.501	1.21711	405.003	9515	154.432	1.88256	325.47	7648	109.197	1.98787	616.332	14480	200.369	1.82346	1.2243	0.00842093	1.89796	0.0832811	0.00510707
1H1ca_01470	Acetyl-CoA decarbonylase/synthase complex subunit epsilon 2	537	410.512	2207	137.472	0.897142	367.075	1973	121.734	0.923197	304.123	1635	96.5985	0.907883	337.495	1815	128.859	1.57082	261.205	1404	87.6875	1.59631	531.84	2861	173.176	1.57599	0.909415	0.0130833	1.58104	0.0134725	9.26987e-06
1H1ca_01471	Acetyl-CoA decarbonylase/synthase complex subunit beta 2	1377	413.988	5703	138.534	0.904071	345.334	4759	114.51	0.868407	270.095	3720	85.7109	0.805556	299.869	4130	114.348	1.39393	281.697	3880	94.5023	1.72037	460.887	6348	149.847	1.36368	0.859352	0.0498892	1.49266	0.19778	0.0328823
1H1ca_01472	Acetyl-CoA decarbonylase/synthase complex subunit delta	1212	353.724	4288	118.342	0.772299	323.79	3925	107.3	0.813727	231.449	2806	73.4534	0.690353	251.408	3048	95.8791	1.16879	260.182	3156	87.3331	1.58985	395.125	4790	128.463	1.16908	0.7588	0.062788	1.30924	0.243019	0.0628478
1H1ca_01473	Acetyl-CoA decarbonylase/synthase complex subunit gamma 1	1437	402.145	5781	134.565	0.878172	331.654	4767	109.913	0.833547	277.118	3983	87.9388	0.826495	296.301	4259	112.996	1.37745	285.629	4105	95.8078	1.74413	443.128	6369	144.065	1.31107	0.846079	0.0280355	1.47755	0.233242	0.0431682
1H1ca_01474	Na(+)-translocating NADH-quinone reductase subunit F	1854	267.015	4952	89.3423	0.583048	241.202	4473	79.9374	0.606221	168.991	3134	53.631	0.504052	210.764	3909	80.3836	0.979895	193.586	3590	64.9426	1.18225	312.52	5796	101.616	0.924759	0.564445	0.0535683	1.02897	0.135577	0.0312946
1H1ca_01475	hypothetical protein	786	276.207	2176	92.6024	0.604323	295.835	2326	98.0501	0.743582	226.037	1780	71.8496	0.67528	301.715	2373	115.103	1.40313	254.09	1998	85.2546	1.55202	402.018	3163	130.804	1.19038	0.6744	0.0696257	1.38184	0.181754	0.0243143
1H1ca_01476	Epoxyqueuosine reductase	789	299.318	2363	100.178	0.653762	337.788	2666	111.955	0.849033	316.463	2498	100.448	0.944065	626.615	4945	238.947	2.91282	288.679	2278	96.8325	1.76279	515.032	4065	167.467	1.52403	0.815626	0.147998	2.06654	0.742552	0.103506
1H1ca_01477	hypothetical protein	2388	541.263	12929	181.099	1.18185	388.124	9270	128.619	0.97541	327.396	7821	103.909	0.976595	247.283	5906	94.2911	1.14943	203.186	4853	68.1586	1.24079	330.403	7892	107.423	0.977604	1.04463	0.118867	1.12261	0.133629	0.505011
1H1ca_01478	hypothetical protein	174	1072.33	1867	358.906	2.34222	863.891	1504	286.391	2.1719	957.845	1668	304.14	2.85847	362.299	631	138.258	1.6854	231.54	403	77.6784	1.4141	565.316	984	183.819	1.67285	2.45755	0.357503	1.59078	0.153144	0.0610324
1H1ca_01479	hypothetical protein	453	6636.55	30067	2220.13	14.4886	6712.01	30410	2224.23	16.8679	5083.58	23032	1613.1	15.1607	3189.57	14450	1216.13	14.825	585.091	2651	196.271	3.57301	915.801	4150	297.78	2.70994	15.5058	1.22644	7.03597	6.75925	0.166247
1H1ca_01480	hypothetical protein	747	642.175	4800	214.935	1.40266	477.292	3567	158.214	1.19984	415.217	3103	131.792	1.23865	136.663	1022	52.1605	0.635849	57.8246	432	19.3958	0.353091	184.396	1378	59.9617	0.545681	1.2804	0.107681	0.51154	0.144438	0.00512063
1H1ca_01481	Bacteriohemerythrin	408	1850.14	7549	618.893	4.03889	1971.64	8045	653.321	4.95459	1879.32	7668	596.278	5.60413	89.4485	365	34.1071	0.415774	40.9191	167	13.7278	0.249908	116.169	474	37.7627	0.343659	4.86591	0.786328	0.336447	0.0831679	0.0100062
1H1ca_01482	Catalase-peroxidase	2196	539.449	11850	180.498	1.17793	426.838	9376	141.464	1.07282	420.562	9237	133.452	1.25425	550.427	12090	209.897	2.55869	324.418	7125	108.817	1.98096	584.479	12839	190.04	1.72945	1.16834	0.0910976	2.0897	0.425179	0.0668811
1H1ca_01483	2,3,4,5-tetrahydropyridine-2,6-dicarboxylate N-acetyltransferase	597	125.735	751	42.0777	0.274599	127.791	763	42.3459	0.321138	130.101	777	41.2927	0.38809	109.06	654	41.7653	0.509129	53.0972	317	17.8086	0.324196	121.405	725	39.4738	0.359231	0.327945	0.0570475	0.397519	0.0982317	0.366605
1H1ca_01484	hypothetical protein	663	2346.87	15568	785.426	5.12569	1588.19	10534	526.43	3.99228	1512.36	10032	480.066	4.51191	1582.45	10497	603.62	7.35827	729.765	4841	244.887	4.45805	1269	8417	412.657	3.75538	4.54334	0.567423	5.19057	1.90988	0.630325
1H1ca_01485	hypothetical protein	837	312.616	2617	104.584	0.682514	408.933	3423	135.501	1.0276	273.683	2291	86.8414	0.816181	283.59	2374	108.135	1.31819	230.215	1927	77.2149	1.40566	438.435	3670	142.523	1.29703	0.842103	0.173988	1.34029	0.0575866	0.04227
1H1ca_01486	hypothetical protein	1323	70.0181	927	23.4372	0.152951	71.8738	952	23.8417	0.180808	51.4528	681	16.3311	0.153488	61.1345	809	23.3131	0.284192	25.9221	343	8.6952	0.158292	94.3084	1248	30.662	0.279039	0.162417	0.0159293	0.240508	0.0712478	0.205119
1H1ca_01487	hypothetical protein	324	739.731	2398	247.566	1.61561	577.102	1872	191.435	1.45179	543.306	1761	172.441	1.62069	306.404	993	116.847	1.42439	270.262	876	90.6784	1.65075	457.772	1484	148.879	1.35487	1.56271	0.0960974	1.47667	0.154714	0.473169
1H1ca_01488	hypothetical protein	267	468.06	1252	156.848	1.02359	331.038	885	109.823	0.832863	314.431	841	99.9336	0.939228	157.85	422	60.2577	0.734556	149.243	399	50.1194	0.912398	278.517	745	90.6964	0.825382	0.931903	0.0955877	0.824112	0.088928	0.248071
1H1ca_01489	hypothetical protein	453	791.099	3587	264.862	1.72849	723.744	3281	239.977	1.81991	617.26	2797	195.894	1.84111	324.135	1469	123.633	1.50712	262.389	1189	88.0295	1.60253	565.19	2561	183.762	1.67233	1.79652	0.0598247	1.59399	0.0829349	0.0415291
1H1ca_01490	hypothetical protein	675	779.788	5266	260.954	1.70298	664.939	4490	220.396	1.67141	633.077	4277	201.031	1.88939	309.084	2087	117.877	1.43695	177.341	1198	59.5248	1.08362	614.975	4153	199.988	1.81999	1.75461	0.117789	1.44685	0.368284	0.301967
1H1ca_01491	hypothetical protein	609	2919.27	17791	977.168	6.377	2160.49	13168	716.413	5.43306	1997	12174	634.224	5.96077	995.698	6069	379.937	4.63152	810.947	4943	272.219	4.9556	1967.61	11996	640.272	5.82679	5.92366	0.473145	5.13797	0.61815	0.178754
1H1ca_01492	Threonine--tRNA ligase	1716	729.621	12526	244.164	1.59341	621.237	10665	205.923	1.56166	402.327	6908	127.721	1.20039	186.041	3194	70.9626	0.865051	139.589	2396	46.8289	0.852496	515.16	8842	167.486	1.52421	1.45183	0.218337	1.08058	0.384238	0.241668
1H1ca_01493	ATP-dependent RNA helicase SrmB	1650	343.024	5663	114.802	0.749197	292.3	4826	96.909	0.734928	184.226	3042	58.4928	0.549746	106.415	1757	40.5975	0.494893	62.8709	1038	21.0988	0.384093	210.321	3472	68.3976	0.622452	0.677963	0.111269	0.500479	0.119278	0.155988
1H1ca_01494	hypothetical protein	498	896.612	4466	299.968	1.95759	614.201	3059	203.522	1.54345	553.984	2759	175.772	1.652	1056.55	5262	402.841	4.91072	466.827	2326	156.648	2.8517	1022.73	5094	332.487	3.0258	1.7177	0.214772	3.59607	1.14184	0.10738
1H1ca_01495	hypothetical protein	216	2398.92	5185	802.936	5.23996	2163.69	4677	717.422	5.44071	1765.25	3816	560.508	5.26794	853.653	1845	325.652	3.96978	651.958	1409	218.777	3.98273	1653.77	3576	538.132	4.89727	5.31625	0.108678	4.28326	0.531788	0.0810056
1H1ca_01496	hypothetical protein	414	1072.4	4441	358.812	2.3416	969.964	4017	321.486	2.43805	780.659	3233	247.761	2.32858	494.831	2051	188.876	2.30244	358.514	1485	120.301	2.19003	1040.93	4311	338.472	3.08026	2.36943	0.0597845	2.52424	0.484796	0.638144
1H1ca_01497	DNA gyrase subunit A	2484	905.545	22498	302.955	1.97709	784.872	19500	260.102	1.97253	567.202	14092	179.99	1.69164	440.377	10943	167.956	2.04743	235.088	5843	78.8913	1.43618	673.618	16736	219.001	1.99301	1.88044	0.16352	1.82554	0.338294	0.823859
1H1ca_01498	DNA gyrase subunit B	1974	1284.52	25360	429.723	2.80437	1060.08	20931	351.321	2.66431	758.93	14986	240.861	2.26373	610.185	12047	232.672	2.83632	327.106	6458	109.722	1.99744	960.416	18963	312.252	2.84165	2.57749	0.280613	2.55847	0.485872	0.956864
1H1ca_01499	hypothetical protein	309	523.832	1619	175.257	1.14372	498.615	1541	165.236	1.2531	519.599	1607	165	1.55076	327.078	1012	124.863	1.52211	289.952	896	97.251	1.7704	456.171	1411	148.427	1.35076	1.31587	0.210637	1.54776	0.210994	0.270646
1H1ca_01500	Energy-coupling factor transporter transmembrane protein EcfT	813	151.493	1232	50.6881	0.330791	157.533	1281	52.2059	0.395913	126.785	1031	40.2342	0.378142	83.8487	682	31.982	0.389868	53.2509	433	17.8625	0.325178	130.812	1064	42.5399	0.387134	0.368285	0.0336578	0.367393	0.0365853	0.977172
1H1ca_01501	putative branched-chain amino acid transport ATP-binding protein LivG	834	443.306	3698	148.316	0.967908	378.947	3161	125.58	0.952358	303.781	2534	96.3979	0.905998	184.512	1539	70.3533	0.857624	110.779	924	37.1578	0.676439	234.839	1959	76.3508	0.69483	0.942096	0.0322172	0.742964	0.0997228	0.081231
1H1ca_01502	hypothetical protein	333	102.348	341	34.2528	0.223534	99.9039	333	33.133	0.25127	64.5045	215	20.4843	0.192522	45.9369	153	17.517	0.213536	33.2643	111	11.1795	0.203517	80.4024	268	26.1599	0.238068	0.222444	0.0293895	0.218374	0.0177762	0.850514
1H1ca_01503	Cobalt transport protein CbiM	642	231.748	1488	77.5272	0.505943	190.469	1223	63.1179	0.478667	142.983	918	45.3664	0.426377	88.6184	569	33.7901	0.411909	65.8676	423	22.0978	0.402279	143.456	921	46.6305	0.424361	0.470333	0.0404384	0.41285	0.0110707	0.140815
1H1ca_01504	Digeranylgeranylglycerophospholipid reductase	1146	152.822	1752	51.137	0.33372	167.142	1916	55.3952	0.4201	127.985	1467	40.6137	0.381709	110.022	1261	41.951	0.511393	70.2016	806	23.5882	0.429411	165.5	1897	53.8057	0.489658	0.378513	0.0432744	0.476821	0.0424717	0.0673916
1H1ca_01505	hypothetical protein	297	359.232	1068	120.282	0.784961	382.195	1137	126.843	0.961934	378.404	1125	120.177	1.12949	316.828	942	120.922	1.47407	300.118	892	100.729	1.83371	382.647	1138	124.546	1.13343	0.958802	0.172276	1.48041	0.350183	0.14664
1H1ca_01506	hypothetical protein	501	554.092	2778	185.473	1.2104	413.515	2073	137.095	1.03969	399.321	2002	126.781	1.19155	132.236	663	50.4531	0.615035	121.297	608	40.7015	0.74095	288.038	1444	93.686	0.852589	1.14722	0.0936042	0.736191	0.118848	0.0181588
1H1ca_01507	Vitamin B12 import ATP-binding protein BtuD	981	584.17	5733	195.478	1.27569	458.804	4503	152.088	1.15339	408.016	4005	129.527	1.21736	167.682	1646	63.9694	0.779802	113.69	1116	38.154	0.694574	345.367	3390	112.325	1.02221	1.21549	0.0611914	0.832196	0.169987	0.0667289
1H1ca_01508	hypothetical protein	753	759.012	5717	253.957	1.65732	591.523	4456	196.07	1.48693	416.736	3139	132.258	1.24303	219.267	1652	83.6425	1.01962	124.011	934	41.6003	0.757312	473.923	3570	154.106	1.40244	1.46244	0.208247	1.05979	0.324433	0.168152
1H1ca_01509	hypothetical protein	525	1454.38	7637	486.575	3.17539	1064.25	5589	352.725	2.67495	725.173	3808	230.125	2.16284	366.602	1925	139.792	1.7041	202.049	1061	67.7799	1.2339	817.368	4293	265.795	2.41887	2.67109	0.506326	1.78562	0.596675	0.144876
1H1ca_01510	hypothetical protein	1152	1898.87	21878	635.245	4.14561	1397.38	16099	463.028	3.51146	844.1	9726	267.861	2.51749	724.247	8345	276.176	3.36665	397.976	4586	133.514	2.43055	1602.34	18463	520.949	4.74089	3.39156	0.820707	3.5127	1.16207	0.892104
1H1ca_01511	hypothetical protein	366	887.025	3248	296.839	1.93717	673.992	2468	223.422	1.69436	800.306	2930	253.988	2.38711	332.341	1217	126.771	1.54537	292.721	1072	98.2332	1.78829	618.279	2264	201.067	1.82981	2.00623	0.351495	1.72116	0.153641	0.326893
1H1ca_01512	hypothetical protein	1431	571.442	8179	191.182	1.24765	499.623	7151	165.572	1.25565	439.827	6295	139.567	1.31172	266.762	3819	101.747	1.24032	196.328	2811	65.8819	1.19935	476.78	6824	155.005	1.41062	1.27169	0.0349021	1.28343	0.112039	0.878361
1H1ca_01513	hypothetical protein	159	36.2453	59	12.412	0.0810007	37.0314	59	12.2946	0.0932385	18.195	29	5.7867	0.0543864	11.3208	18	4.3161	0.0526143	4.3962	7	1.4765	0.0268789	28.8491	46	9.4039	0.0855801	0.0762092	0.0198646	0.0550245	0.0294247	0.377365
1H1ca_01514	hypothetical protein	912	557.657	5091	186.721	1.21854	500.497	4571	166.065	1.25938	422.07	3856	134.143	1.26075	203.978	1862	77.8389	0.948875	135.287	1235	45.4168	0.82679	316.378	2887	102.896	0.936402	1.24624	0.0239643	0.904022	0.0671753	0.0141716
1H1ca_01515	tRNA-Glu(ctc)	75	0	0	0	0	0	0	0	0	0	0	0	0	0	0	0	0	0	0	0	0	0	0	0	0	0	0	0	0
1H1ca_01516	GTPase Obg	1113	383.24	4266	128.207	0.836679	340.372	3789	112.795	0.855403	228.751	2546	72.5755	0.682102	151.745	1689	57.8557	0.705275	116.5	1298	39.1133	0.712038	298.606	3324	97.0758	0.883438	0.791402	0.095117	0.766917	0.100967	0.779793
1H1ca_01517	tRNA (guanine(26)-N(2))-dimethyltransferase	1113	349.222	3888	116.847	0.762543	346.564	3858	114.849	0.870981	258.025	2872	81.8684	0.769442	132.867	1479	50.6623	0.617586	85.8877	956	28.8076	0.524428	246.403	2743	80.108	0.729022	0.800995	0.060707	0.623679	0.102433	0.0818288
1H1ca_01518	tRNA-Arg(cct)	78	0	0	0	0	0	0	0	0	0	0	0	0	0	0	0	0	0	0	0	0	0	0	0	0	0	0	0	0
1H1ca_01519	hypothetical protein	282	611.688	1727	204.847	1.33683	616.684	1741	204.555	1.55128	451.489	1275	143.446	1.34818	164.344	464	62.7308	0.764703	101.291	286	34.0143	0.619213	300.862	850	97.975	0.891621	1.41211	0.120661	0.758512	0.136309	0.00838213
1H1ca_01520	Protoheme IX farnesyltransferase	858	392.015	3364	131.146	0.855858	328.598	2820	108.899	0.825854	276.851	2376	87.859	0.825745	217.22	1864	82.8267	1.00968	155.799	1337	52.2623	0.951409	359.938	3092	117.138	1.06601	0.835826	0.0173671	1.00903	0.0573048	0.0376049
1H1ca_01521	hypothetical protein	411	1137.04	4679	380.8	2.4851	947.165	3897	314.159	2.38249	921.927	3793	292.798	2.75187	736.528	3030	281.069	3.42629	566.487	2332	190.297	3.46425	1069.44	4400	347.981	3.1668	2.53984	0.190664	3.35245	0.161892	0.0110996
1H1ca_01522	hypothetical protein	711	1441.83	10252	482.309	3.14755	1200.67	8539	397.922	3.01772	1170.78	8325	371.485	3.49141	658.279	4681	251.004	3.0598	599.653	4264	201.137	3.6616	1265.88	9002	411.543	3.74524	3.21892	0.244762	3.48888	0.37394	0.372324
1H1ca_01523	Putative methylthioribose-1-phosphate isomerase	1023	417.468	4271	139.65	0.911354	491.236	5026	162.782	1.23449	321.078	3285	101.879	0.957517	251.993	2578	96.0769	1.1712	184.215	1886	61.8316	1.12561	344.627	3526	112.034	1.01957	1.03446	0.174761	1.10546	0.0777983	0.586186
1H1ca_01524	CoB--CoM heterodisulfide reductase iron-sulfur subunit A	1278	593.995	7594	198.758	1.2971	624.19	7980	206.887	1.56897	491.471	6284	156.003	1.4662	355.976	4552	135.795	1.65537	239.779	3066	80.4611	1.46475	522.138	6676	169.797	1.54524	1.4441	0.137258	1.55512	0.0956923	0.333762
1H1ca_01525	Carbonic anhydrase	492	754.752	3714	252.501	1.64782	1215.97	5983	402.916	3.05559	957.734	4713	303.92	2.8564	615.724	3030	234.795	2.86221	474.315	2334	159.104	2.8964	974.526	4795	316.788	2.88293	2.51995	0.76179	2.88051	0.0172236	0.498584
1H1ca_01526	Phosphopantetheine adenylyltransferase	459	405.614	1862	135.692	0.885524	351.137	1612	116.363	0.882458	373.808	1716	118.613	1.11479	215.227	988	82.0646	1.00039	210.185	965	70.5114	1.28362	336.536	1545	109.411	0.995694	0.96093	0.133252	1.09324	0.164898	0.358884
1H1ca_01527	Aspartate carbamoyltransferase regulatory chain	465	559.123	2601	187.1	1.22101	545.262	2537	180.771	1.37091	415.314	1933	131.888	1.23955	232.31	1081	88.6308	1.08043	220.469	1026	74.0012	1.34715	375.31	1747	122.12	1.11135	1.27717	0.0817076	1.17964	0.145889	0.3868
1H1ca_01528	Aspartate carbamoyltransferase	897	774.7	6956	259.39	1.69278	708.234	6359	234.886	1.7813	598.827	5377	190.184	1.78745	278.73	2504	106.427	1.29738	235.186	2112	78.9671	1.43756	466.7	4191	151.869	1.38209	1.75386	0.0529484	1.37234	0.0705968	0.0049332
1H1ca_01529	tRNA (adenine(57)-N(1)/adenine(58)-N(1))-methyltransferase TrmI	729	743.557	5422	248.781	1.62355	749.542	5466	248.429	1.88401	512.653	3739	162.725	1.52938	223.76	1632	85.3502	1.04044	167.417	1221	56.1737	1.02261	386.885	2822	125.827	1.14509	1.67899	0.183695	1.06938	0.0661693	0.0325344
1H1ca_01530	Nascent polypeptide-associated complex protein	366	1306.76	4794	438.13	2.85924	1506.5	5526	500.254	3.79377	1003.25	3681	319.089	2.99896	393.683	1443	150.313	1.83235	338.582	1241	113.72	2.07021	653.541	2396	212.79	1.93649	3.21735	0.504058	1.94635	0.119233	0.0511496
1H1ca_01531	tRNA-guanine(15) transglycosylase	339	450.103	1527	150.669	0.983269	397.304	1348	131.75	0.999152	309.808	1051	98.3626	0.924463	183.416	622	69.9524	0.852736	137.103	465	46.0042	0.837483	325.372	1104	105.856	0.96334	0.96897	0.039351	0.88452	0.068685	0.161774
1H1ca_01532	hypothetical protein	1395	858.519	11977	287.184	1.87416	745.645	10403	247.084	1.87381	572.234	7983	181.559	1.70639	317.115	4424	120.907	1.47389	264.515	3690	88.7149	1.61501	565.973	7897	184.006	1.67455	1.81814	0.096776	1.58782	0.103057	0.066639
1H1ca_01533	ADP-dependent (S)-NAD(P)H-hydrate dehydratase	1389	540.963	7516	180.997	1.18118	467.611	6498	155.002	1.17549	414.201	5754	131.43	1.23525	514.68	7151	196.28	2.3927	433.479	6022	145.406	2.64705	682.103	9477	221.776	2.01827	1.19732	0.032973	2.35267	0.316295	0.0243358
[truncated: 794 more rows]

## Sheet: TableS2
Table S2. List of the genes significantly down-regulated under high pressure condition.
Locus	Function	N. RPKM in 0.1 MPa		N. RPKM in 25 MPa		p-value
		A.V.	S.D.	A.V.	S.D.
[truncated: 64 more rows]
